# Supplementary material for: ENIGMA CHEK2gether Project: A Comprehensive Study Identifies Functionally Impaired CHEK2 Germline Missense Variants Associated with Increased Breast Cancer Risk
Source: Clin Cancer Res. 2023 Jul 13;29(16):3037–50. doi: 10.1158/1078-0432.CCR-23-0212 (PMC10425727; doi:10.1158/1078-0432.CCR-23-0212)
Supplement: Table S1 — List of all analyzed CHEK2 variants with results of KAP1/CHK2 kinase and localization assays and the results from recent previously published functional analyses of the CHEK2 VUS. [file ccr-23-0212_table_s1_suppts1.xlsx]

## Sheet: S1
Supplementary Table S1. List of all analyzed CHEK2 variants
																N(ALL)=161706	N(pts)=73048	N(ctrls)=88658	AU_pts	AU_ctrl	BE_pts	BE_ctrl2	CZ_pts	CZ_ctrl	DE_pts	DE_ctrl	DK_pts	DK_ctrl	ES1_pts	ES1_ctrl	ES2_pts	ES2_ctrl	IT_pts	IT_ctrl	JP_pts	JP_ctrl	SG_CN_pts	SG_CN_ctrl	SG_Other_pts	SG_Other_ctrl	US_pts	US_ctrl	>NOT used	BR/GR/FI/NL/UK/USA
	position_c	position_p	position_p_abr	exon	type	Analyzed cells KAP1 - (min. 300)	KAP1	KAP1_SEM	Analyzed cells CHK2 - (min. 150)	CHK2	pCHK2_SEM	KAP1 category	CHK2 category	Nuclear-to-cpl ratio	concor-dance	N=4436	N(car)=2452	N(car)=1984	N=6740	N=14711	N=2248	N=8222	N=4832	N=1662	N=6838	N=2767	N=2562	N=1348	N=2454	N=1675	N=1313	N=2004	N=4320	N=2687	N=7051	N=11241	N=1796	N=5701	N=647	N=4096	N=32247	N=32544				position_p_abr	Boonen_pKAP1 2022	Boonen_pKAP1 2022_class	Kleiblova_pKAP1 2019
4	c.4T>A	p.Ser2Thr	p.S2T	2	missense	625	0.899	0.036	241	0.806	0.0306	WT	WT	4.83822	yes	1	0	1												1														0		p.S2T	N.T.	N.T.	N.T.
7	c.7C>T	p.Arg3Trp	p.R3W	2	missense	990	1.314	0.034	515	0.974	0.0182	WT	WT	5.57153	yes	16	9	7					2		1						1										5	7		16		p.R3W	N.T.	N.T.	0.639782
8	c.8G>A	p.Arg3Gln	p.R3Q	2	missense	1102	1.09	0.029	758	1.028	0.018	WT	WT	4.83322	yes	1	1	0																							1			0		p.R3Q	N.T.	N.T.	N.T.
8	c.8G>C	p.Arg3Pro	p.R3P	2	missense	847	0.747	0.025	357	0.705	0.0232	WT	WT	5.26507	yes	0	0	0																										0		p.R3P	N.T.	N.T.	N.T.
14	c.14C>T	p.Ser5Leu	p.S5L	2	missense	1258	1.093	0.026	496	1.046	0.0236	WT	WT	8.0038	yes	21	6	15	4	8					1	1															1	6		1		p.S5L	N.T.	N.T.	N.T.
24	c.24G>T	p.Glu8Asp	p.E8D	2	missense	766	1.032	0.036	280	1.634	0.0555	WT	WT	3.93942	yes	0	0	0																										1		p.E8D	N.T.	N.T.	N.T.
26	c.26C>T	p.Ala9Val	p.A9V	2	missense	509	0.807	0.031	384	0.642	0.0219	WT	IM	4.99157	wt/im	1	1	0													1													0		p.A9V	---	---	---
32	c.32A>C	p.Gln11Pro	p.Q11P	2	missense	874	0.65	0.022	438	0.832	0.0221	IM	WT	6.04707	wt/im	1	0	1																								1		0		p.Q11P	---	---	---
34	c.34T>A	p.Ser12Thr	p.S12T	2	missense	867	0.814	0.025	480	0.662	0.0194	WT	IM	5.23922	wt/im	5	3	2			1								1	1											1	1		0		p.S12T	---	---	---
37	c.37C>A	p.His13Asn	p.H13N	2	missense	1587	0.957	0.023	151	0.84	0.0462	WT	WT	4.6173	yes	1	0	1														1												1		p.H13N	N.T.	N.T.	N.T.
38	c.38A>G	p.His13Arg	p.H13R	2	missense	1443	1.023	0.025	464	0.941	0.0212	WT	WT	4.99138	yes	1	1	0															1											0		p.H13R	N.T.	N.T.	N.T.
43	c.43A>C	p.Ser15Arg	p.S15R	2	missense	711	0.792	0.029	304	0.669	0.0254	WT	IM	6.57005	wt/im	1	0	1												1														0		p.S15R	---	---	---
46	c.46A>C	p.Ser16Arg	p.S16R	2	missense	852	0.783	0.026	323	0.9	0.0292	WT	WT	5.36008	yes	1	1	0																							1			0		p.S16R	N.T.	N.T.	N.T.
61	c.61C>A	p.Pro21Thr	p.P21T	2	missense	1606	1.089	0.024	394	1.075	0.024	WT	WT	4.7897	yes	0	0	0																										1		p.P21T	N.T.	N.T.	N.T.
73	c.73G>A	p.Val25Ile	p.V25I	2	missense	750	0.836	0.031	406	0.752	0.0229	WT	WT	5.55497	yes	3	2	1		1																					2			0		p.V25I	N.T.	N.T.	N.T.
74	c.74T>C	p.Val25Ala	p.V25A	2	missense	1787	0.904	0.021	391	0.608	0.0165	WT	IM	6.06852	wt/im	7	3	4		1																					3	3		0		p.V25A	---	---	---
83	c.83C>A	p.Ser28Tyr	p.S28Y	2	missense	594	0.84	0.032	246	0.965	0.0323	WT	WT	5.59475	yes	1	1	0											1															0		p.S28Y	N.T.	N.T.	N.T.
97	c.97T>A	p.Ser33Thr	p.S33T	2	missense	520	1.021	0.041	332	1.04	0.0288	WT	WT	5.76164	yes	1	0	1		1																								0		p.S33T	N.T.	N.T.	N.T.
104	c.104C>G	p.Ser35Cys	p.S35C	2	missense	710	0.945	0.036	497	1.247	0.0313	WT	WT	5.95683	yes	1	1	0																							1			0		p.S35C	N.T.	N.T.	N.T.
107	c.107A>G	p.Gln36Arg	p.Q36R	2	missense	884	0.871	0.028	475	0.739	0.0192	WT	WT	6.12947	yes	1	0	1		1																								0		p.Q36R	N.T.	N.T.	N.T.
109	c.109G>C	p.Gly37Arg	p.G37R	2	missense	565	0.762	0.035	402	0.693	0.0194	WT	IM	5.8828	wt/im	1	0	1																								1		0		p.G37R	---	---	---
115	c.115T>C	p.Ser39Pro	p.S39P	2	missense	540	1.131	0.042	378	1.344	0.0337	WT	WT	6.44739	yes	2	1	1	1	1																								0		p.S39P	N.T.	N.T.	N.T.
122	c.122C>T	p.Ser41Phe	p.S41F	2	missense	933	1.025	0.03	599	0.985	0.0185	WT	WT	5.32619	yes	0	0	0																										yes		p.S41F	N.T.	N.T.	N.T.
134	c.134C>T	p.Thr45Met	p.T45M	2	missense	1270	1.009	0.029	598	1.039	0.0237	WT	WT	5.84081	yes	4	2	2					1				1															2		0		p.T45M	N.T.	N.T.	N.T.
138	c.138G>A	p.Met46Ile	p.M46I	2	missense	1576	1.085	0.024	358	0.539	0.0148	WT	IM	4.15374	wt/im	3	2	1											1		1	1												0		p.M46I	---	---	---
146	c.146C>G	p.Ser49Cys	p.S49C	2	missense	822	0.887	0.027	258	1.199	0.0379	WT	WT	5.63198	yes	1	1	0																							1			0		p.S49C	N.T.	N.T.	N.T.
146	c.146C>T	p.Ser49Phe	p.S49F	2	missense	691	0.589	0.025	333	0.95	0.0277	IM	WT	5.39397	wt/im	1	1	0																							1			0		p.S49F	---	---	---
148	c.148A>C	p.Ser50Arg	p.S50R	2	missense	679	0.942	0.032	249	1.551	0.0483	WT	WT	5.46343	yes	1	1	0																							1			0		p.S50R	N.T.	N.T.	N.T.
152	c.152A>G	p.Gln51Arg	p.Q51R	2	missense	740	0.917	0.032	464	0.577	0.0171	WT	IM	6.09975	wt/im	2	2	0					1																		1			0		p.Q51R	---	---	---
157	c.157T>A	p.Ser53Thr	p.S53T	2	missense	731	1.245	0.039	523	1.082	0.0192	WT	WT	5.83273	yes	10	7	3		1	1		1		1					1			4									1		1		p.S53T	N.T.	N.T.	N.T.
158	c.158C>A	p.Ser53Phe	p.S53F	2	missense	1468	1.26	0.031	518	0.83	0.0334	WT	WT	5.08049	yes	0	0	0																										0		p.S53F	N.T.	N.T.	N.T.
158	c.158C>G	p.Ser53Cys	p.S53C	2	missense	703	0.872	0.033	376	1.15	0.0292	WT	WT	5.44716	yes	1	0	1																								1		0		p.S53C	N.T.	N.T.	N.T.
163	c.163T>C	p.Ser55Pro	p.S55P	2	missense	766	0.731	0.026	360	0.821	0.0262	WT	WT	5.34645	yes	1	1	0							1																			0		p.S55P	N.T.	N.T.	N.T.
164	c.164C>T	p.Ser55Phe	p.S55F	2	missense	547	1.072	0.045	328	1.092	0.0307	WT	WT	4.79469	yes	2	1	1																							1	1		0		p.S55F	N.T.	N.T.	N.T.
166	c.166A>G	p.Ser56Gly	p.S56G	2	missense	672	0.782	0.034	429	1.197	0.029	WT	WT	4.93198	yes	1	0	1																								1		0		p.S56G	N.T.	N.T.	N.T.
170	c.170C>T	p.Ser57Phe	p.S57F	2	missense	1018	0.73	0.024	603	0.764	0.0138	WT	WT	6.94807	yes	5	4	1				1											1								3			0		p.S57F	N.T.	N.T.	N.T.
176	c.176C>A	p.Thr59Lys	p.T59K	2	missense	732	0.588	0.023	293	0.714	0.0223	IM	WT	4.64734	wt/im	24	9	15			6	15																			3			4		p.T59K	---	---	---
176	c.176C>T	p.Thr59Ile	p.T59I	2	missense	939	0.646	0.021	585	0.625	0.0118	IM	IM	5.00609	yes	1	1	0	1																									1		p.T59I	N.T.	N.T.	N.T.
187	c.187T>G	p.Leu63Val	p.L63V	2	missense	652	0.737	0.03	323	0.772	0.0224	WT	WT	5.88335	yes	1	0	1																								1		0		p.L63V	N.T.	N.T.	N.T.
190	c.190G>A	p.Glu64Lys	p.E64K	2	missense	2012	0.432	0.012	1601	0.985	0.0115	IM	WT	5.32438	wt/im	101	72	29	12	8	1	1	14		4	1	3	3	5				8								25	16		14		p.E64K	---	---	---
194	c.194C>G	p.Thr65Arg	p.T65R	2	missense	511	1.466	0.059	381	1.212	0.0312	WT	WT	5.65455	yes	1	0	1																								1		0		p.T65R	N.T.	N.T.	N.T.
196	c.196G>A	p.Val66Met	p.V66M	2	missense	1015	0.984	0.027	649	0.756	0.0144	WT	WT	4.98584	yes	0	0	0																										yes		p.V66M	N.T.	N.T.	N.T.
199	c.199T>G	p.Ser67Ala	p.S67A	2	missense	811	1.057	0.032	397	1.14	0.0282	WT	WT	5.85277	yes	1	1	0																							1			0		p.S67A	N.T.	N.T.	N.T.
202	c.202A>G	p.Thr68Ala	p.T68A	2	missense	541	0.424	0.022	627	0.617	0.0172	ID	IM	3.9835	id/im	0	0	0																										0		p.T68A	---	---	---
208	c.208G>A	p.Glu70Lys	p.E70K	2	missense	924	0.249	0.009	283	0.359	0.0127	ID	ID	4.87557	yes	1	1	0							1																			0		p.E70K	N.T.	N.T.	N.T.
215	c.215A>G	p.Tyr72Cys	p.Y72C	2	missense	1221	0.984	0.025	912	1.028	0.0174	WT	WT	6.3067	yes	2	1	1			1															1								0		p.Y72C	N.T.	N.T.	N.T.
229	c.229G>T	p.Asp77Tyr	p.D77Y	2	missense	562	0.886	0.04	388	1.338	0.031	WT	WT	5.39486	yes	7	3	4																							3	4		0		p.D77Y	N.T.	N.T.	N.T.
239	c.239C>A	p.Pro80His	p.P80H	2	missense	703	0.93	0.033	473	0.781	0.0189	WT	WT	5.82339	yes	3	0	3		1						1																1		3		p.P80H	N.T.	N.T.	N.T.
247	c.247C>A	p.Gln83Lys	p.Q83K	2	missense	767	1.187	0.038	436	1.089	0.0261	WT	WT	5.47251	yes	1	1	0							1																			0		p.Q83K	N.T.	N.T.	N.T.
253	c.253C>T	p.Pro85Ser	p.P85S	2	missense	744	1.113	0.038	372	1.042	0.0273	WT	WT	6.4567	yes	1	0	1		1																								0		p.P85S	N.T.	N.T.	N.T.
254	c.254C>G	p.Pro85Arg	p.P85R	2	missense	779	0.889	0.031	433	1.37	0.0325	WT	WT	6.55058	yes	157	55	102							1																54	102		1		p.P85R	N.T.	N.T.	N.T.
254	c.254C>T	p.Pro85Leu	p.P85L	2	missense	834	0.934	0.033	487	1.063	0.0326	WT	WT	6.22189	yes	48	12	36	1	6		18	2		4	1			1		1	6	3	5										11		p.P85L	N.T.	N.T.	N.T.
268	c.268C>G	p.Pro90Ala	p.P90A	2	missense	1382	0.785	0.02	455	1.418	0.0336	WT	WT	4.09923	yes	0	0	0																										1		p.P90A	N.T.	N.T.	N.T.
269	c.269C>T	p.Pro90Leu	p.P90L	2	missense	871	1.051	0.03	670	1.197	0.0203	WT	WT	3.95759	yes	1	1	0							1																			0		p.P90L	N.T.	N.T.	N.T.
274	c.274C>T	p.Pro92Ser	p.P92S	2	missense	607	1.117	0.041	431	1.252	0.0286	WT	WT	5.70371	yes	1	0	1																								1		0		p.P92S	N.T.	N.T.	N.T.
275	c.275C>T	p.Pro92Leu	p.P92L	2	missense	1070	0.848	0.022	331	0.895	0.0245	WT	WT	5.06807	yes	1	0	1																								1		0		p.P92L	N.T.	N.T.	N.T.
277	c.277T>C	p.Trp93Arg	p.W93R	2	missense	1268	0.272	0.013	315	0.221	0.0051	ID	ID	3.16382	yes	3	3	0																							3			0		p.W93R	N.T.	N.T.	N.T.
284	c.284G>C	p.Arg95Pro	p.R95P	2	missense	645	0.159	0.014	680	0.309	0.0088	ID	ID	5.30526	yes	3	2	1			1			1																	1			1		p.R95P	N.T.	N.T.	N.T.
284	c.284G>T	p.Arg95Leu	p.R95L	2	missense	795	0.564	0.023	497	0.675	0.0193	IM	IM	6.15803	yes	1	0	1		1																								0		p.R95L	N.T.	N.T.	N.T.
295	c.295C>T	p.Leu99Phe	p.L99F	2	missense	709	1.553	0.04	274	1.392	0.0328	WT	WT	5.49457	yes	2	2	0																							2			0		p.L99F	N.T.	N.T.	N.T.
307	c.307T>C	p.Phe103Leu	p.F103L	2	missense	1003	0.717	0.023	607	0.638	0.0097	WT	IM	5.61766	wt/im	2	2	0							1																1			3		p.F103L	---	---	---
311	c.311C>T	p.Ala104Val	p.A104V	2	missense	653	0.78	0.035	437	0.715	0.0233	WT	WT	6.4549	yes	1	1	0	1																									0		p.A104V	N.T.	N.T.	N.T.
313	c.313A>C	p.Asn105His	p.N105H	2	missense	658	1.349	0.039	430	1.264	0.0287	WT	WT	5.91582	yes	4	0	4		2		2																						0		p.N105H	N.T.	N.T.	N.T.
319	c.319G>A	p.Glu107Lys	p.E107K	2	missense	1800	1.513	0.029	252	1.297	0.0222	Spl?WT	Spl?WT		excluded	2	1	1	1																							1		0		p.E107K	---	---	---
322	c.322T>A	p.Cys108Ser	p.C108S	3	missense	698	0.224	0.013	234	0.333	0.0119	ID	ID	4.49443	yes	1	1	0																							1			0		p.C108S	N.T.	N.T.	N.T.
322	c.322T>C	p.Cys108Arg	p.C108R	3	missense	734	0.229	0.02	484	0.343	0.0112	ID	ID	5.83903	yes	2	2	0	1						1																			1		p.C108R	N.T.	N.T.	N.T.
323	c.323G>A	p.Cys108Tyr	p.C108Y	3	missense	573	0.21	0.01	209	0.37	0.0087	ID	ID	4.95466	yes	1	0	1		1																								0		p.C108Y	N.T.	N.T.	N.T.
335	c.335A>G	p.Asn112Ser	p.N112S	3	missense	736	0.73	0.03	707	1.077	0.0227	WT	WT	6.0938	yes	5	3	2											1												2	2		2		p.N112S	N.T.	N.T.	N.T.
336	c.336C>G	p.Asn112Lys	p.N112K	3	missense	669	0.995	0.039	310	1.245	0.0295	WT	WT	4.95934	yes	1	1	0															1											1		p.N112K	N.T.	N.T.	N.T.
341	c.341G>T	p.Trp114Leu	p.W114L	3	missense	1380	0.649	0.019	928	0.896	0.015	IM	WT	4.3891	wt/im	1	0	1																								1		0		p.W114L	---	---	---
342	c.342G>T	p.Trp114Cys	p.W114C	3	missense	722	0.982	0.034	287	0.882	0.0272	WT	WT	4.75551	yes	6	1	5												1	1	4												0		p.W114C	N.T.	N.T.	N.T.
344	c.344T>G	p.Phe115Cys	p.F115C	3	missense	521	0.866	0.039	320	1.077	0.0249	WT	WT	4.99475	yes	1	0	1																								1		0		p.F115C	N.T.	N.T.	N.T.
346	c.346G>A	p.Gly116Arg	p.G116R	3	missense	1260	0.226	0.009	285	0.226	0.0051	ID	ID	3.52946	yes	0	0	0																										0		p.G116R	N.T.	N.T.	N.T.
347	c.347G>A	p.Gly116Glu	p.G116E	3	missense	415	0.118	0.007	392	0.336	0.0068	ID	ID	4.50344	yes	1	0	1																								1		0		p.G116E	N.T.	N.T.	N.T.
349	c.349_350AG>GC	p.Arg117Ala	p.R117A	3	missense	1257	0.131	0.007	1347	0.144	0.0071	ID	ID	5.31317	yes	0	0	0																										0		p.R117A	N.T.	N.T.	N.T.
349	c.349A>G	p.Arg117Gly	p.R117G	3	missense	1679	0.176	0.007	1201	0.342	0.0076	ID	ID	6.13084	yes	110	76	34	9	5	4	5	1		13	4	5	1	4	2	13	4	7	2							20	11		15		p.R117G	0.1742	Damaging	N.T.
350	c.350G>A	p.Arg117Lys	p.R117K	3	missense	546	0.269	0.02	169	0.394	0.0262	ID	ID	5.46191	yes	1	1	0																							1			0		p.R117K	N.T.	N.T.	N.T.
354	c.354C>A	p.Asp118Glu	p.D118E	3	missense	765	0.806	0.022	482	0.932	0.0215	WT	WT	4.21043	yes	2	1	1															1	1										0		p.D118E	N.T.	N.T.	N.T.
356	c.356A>G	p.Lys119Arg	p.K119R	3	missense	1255	1.21	0.032	409	1.169	0.0265	WT	WT	5.75223	yes	3	2	1				1																			2			0		p.K119R	N.T.	N.T.	N.T.
368	c.368A>G	p.Tyr123Cys	p.Y123C	3	missense	1204	0.8	0.02	349	0.867	0.0255	WT	WT	3.00525	yes	0	0	0																										yes		p.Y123C	N.T.	N.T.	N.T.
371	c.371G>A	p.Cys124Tyr	p.C124Y	3	missense	879	1.142	0.037	333	1.021	0.0229	WT	WT	5.3153	yes	1	1	0																							1			0		p.C124Y	N.T.	N.T.	N.T.
382	c.382C>A	p.Pro128Thr	p.P128T	3	missense	730	1.275	0.041	361	1.152	0.028	WT	WT	5.63361	yes	1	1	0																							1			0		p.P128T	N.T.	N.T.	N.T.
383	c.383C>T	p.Pro128Leu	p.P128L	3	missense	881	0.974	0.03	622	0.806	0.0158	WT	WT	6.32985	yes	4	3	1				1	1		1																1			0		p.P128L	N.T.	N.T.	N.T.
398	c.398C>T	p.Thr133Ile	p.T133I	3	missense	564	1.014	0.042	448	1.029	0.0194	WT	WT	5.47526	yes	0	0	0																										0		p.T133I	N.T.	N.T.	N.T.
400	c.400G>C	p.Asp134His	p.D134H	3	missense	945	0.936	0.03	584	0.944	0.0263	WT	WT	6.79658	yes	9	7	2	1			1	1										3	1							2			0		p.D134H	N.T.	N.T.	N.T.
403	c.403A>G	p.Lys135Glu	p.K135E	3	missense	818	1.476	0.045	310	1.11	0.0252	WT	WT	5.52099	yes	1	1	0																							1			0		p.K135E	N.T.	N.T.	N.T.
410	c.410G>A	p.Arg137Gln	p.R137Q	3	missense	1257	1.028	0.034	999	0.921	0.0164	WT	WT	6.42859	yes	58	41	17	9	1		3	2		7		1						7	4							15	9		11		p.R137Q	N.T.	N.T.	N.T.
410	c.410G>C	p.Arg137Pro	p.R137P	3	missense	530	1.53	0.058	268	1.287	0.0359	WT	WT	5.18974	yes	1	0	1																								1		0		p.R137P	N.T.	N.T.	N.T.
413	c.413C>G	p.Thr138Arg	p.T138R	3	missense	847	0.258	0.014	417	0.292	0.0125	ID	ID	6.35273	yes	1	1	0					1																					0		p.T138R	N.T.	N.T.	N.T.
413	c.413C>T	p.Thr138Ile	p.T138I	3	missense	690	0.84	0.032	186	0.661	0.0237	WT	IM	6.4542	wt/im	2	2	0													1										1			0		p.T138I	---	---	---
415	c.415T>C	p.Tyr139His	p.Y139H	3	missense	605	0.165	0.011	265	0.351	0.0089	ID	ID	4.66777	yes	1	0	1																								1		0		p.Y139H	N.T.	N.T.	N.T.
418	c.418A>G	p.Ser140Gly	p.S140G	3	missense	1673	0.574	0.016	769	0.714	0.0158	IM	WT	5.66009	wt/im	0	0	0																										0		p.S140G	---	---	---
421	c.421A>C	p.Lys141Gln	p.K141Q	3	missense	782	1.35	0.039	672	1.052	0.0161	WT	WT	4.32978	yes	1	1	0							1																			0		p.K141Q	N.T.	N.T.	N.T.
422	c.422A>C	p.Lys141Thr	p.K141T	3	missense	1233	0.877	0.024	918	0.862	0.0128	WT	WT	4.35112	yes	2	1	1					1																			1		0		p.K141T	0.564	Intermediate	N.T.
427	c.427C>T	p.His143Tyr	p.H143Y	3	missense	1004	0.137	0.009	473	0.251	0.0102	ID	ID	5.16176	yes	1	1	0							1																			0		p.H143Y	N.T.	N.T.	N.T.
428	c.428A>G	p.His143Arg	p.H143R	3	missense	740	0.155	0.009	418	0.322	0.0086	ID	ID	5.83963	yes	4	3	1	1																						2	1		2		p.H143R	N.T.	N.T.	N.T.
433	c.433C>T	p.Arg145Trp	p.R145W	3	missense	597	0.371	0.018	347	0.391	0.0138	ID	ID	3.88336	yes	20	15	5					1		7	2			2	2	1										4	1		2		p.R145W	0.1582	Damaging	N.T.
434	c.434G>A	p.Arg145Gln	p.R145Q	3	missense	782	1.09	0.039	483	1.428	0.0361	WT	WT	5.80037	yes	9	8	1	2						1		2		2	1					1									1		p.R145Q	N.T.	N.T.	N.T.
434	c.434G>C	p.Arg145Pro	p.R145P	3	missense	447	0.268	0.018	224	0.448	0.0305	ID	ID	4.93586	yes	0	0	0																										1		p.R145P	N.T.	N.T.	N.T.
436	c.436A>C	p.Ile146Leu	p.I146L	3	missense	782	1.352	0.039	767	1.108	0.0166	WT	WT	6.59851	yes	4	1	3														3									1			0		p.I146L	N.T.	N.T.	N.T.
442	c.442A>G	p.Arg148Gly	p.R148G	3	missense	462	0.365	0.017	819	0.795	0.0113	ID	WT	5.29975	id/wt	4	3	1	1								1	1	1															1		p.R148G	---	---	---
443	c.443G>A	p.Arg148Lys	p.R148K	3	missense	1196	0.713	0.019	474	1.232	0.0295	Spl?WT	Spl?WT		excluded	0	0	0																										1		p.R148K	---	---	---
448	c.448G>A	p.Val150Met	p.V150M	4	missense	733	0.887	0.031	307	0.893	0.0362	WT	WT	5.01894	yes	1	0	1																								1		0		p.V150M	N.T.	N.T.	N.T.
451	c.451G>C	p.Gly151Arg	p.G151R	4	missense	1031	0.668	0.023	365	0.952	0.026	IM	WT	4.70715	wt/im	1	1	0																							1			0		p.G151R	---	---	---
451	c.451G>T	p.Gly151Cys	p.G151C	4	missense	1185	1.077	0.032	338	1.414	0.044	WT	WT	6.7149	yes	3	2	1	1										1													1		0		p.G151C	N.T.	N.T.	N.T.
463	c.463T>G	p.Ser155Ala	p.S155A	4	missense	834	1.18	0.035	381	1.005	0.0242	WT	WT	6.35747	yes	2	0	2		2																								0		p.S155A	N.T.	N.T.	N.T.
470	c.470T>C	p.Ile157Thr	p.I157T	4	missense	2670	0.558	0.014	3329	0.608	0.0086	IM	IM	5.63636	yes	964	579	385	20	45	2	30	175	59	99	47	17	22	6	2			16								244	180		116		p.I157T	0.9555	Functional	0.488242
472	c.472G>A	p.Ala158Thr	p.A158T	4	missense	1679	1.111	0.026	298	0.959	0.027	WT	WT	5.71234	yes	1	1	0	1																									1		p.A158T	N.T.	N.T.	N.T.
475	c.475T>C	p.Tyr159His	p.Y159H	4	missense	931	1.372	0.042	699	1.052	0.0181	WT	WT	6.36659	yes	3	1	2				2											1											3		p.Y159H	N.T.	N.T.	N.T.
478	c.478A>C	p.Ile160Leu	p.I160L	4	missense	730	1.103	0.038	290	0.975	0.027	WT	WT	5.43038	yes	1	1	0																							1			0		p.I160L	N.T.	N.T.	N.T.
478	c.478A>G	p.Ile160Val	p.I160V	4	missense	991	1.107	0.031	357	1.233	0.03	WT	WT	5.58653	yes	2	1	1																							1	1		0		p.I160V	N.T.	N.T.	N.T.
479	c.479T>C	p.Ile160Thr	p.I160T	4	missense	1478	0.281	0.008	282	0.244	0.0069	ID	ID	4.0307	yes	3	3	0	1														1								1			0		p.I160T	0.1595	Damaging	N.T.
479	c.479T>G	p.Ile160Arg	p.I160R	4	missense	620	0.191	0.009	432	0.312	0.0054	ID	ID	5.24658	yes	0	0	0																										1		p.I160R	N.T.	N.T.	N.T.
480	c.480A>G	p.Ile160Met	p.I160M	4	missense	537	1.669	0.064	186	2.538	0.0697	WT	WT	6.62039	yes	15	9	6	1	3	1	2			3								3								1	1		14		p.I160M	N.T.	N.T.	N.T.
482	c.482A>G	p.Glu161Gly	p.E161G	4	missense	511	0.448	0.022	222	0.624	0.0219	IM	IM	5.35596	yes	1	1	0	1																									0		p.E161G	N.T.	N.T.	N.T.
485	c.485A>G	p.Asp162Gly	p.D162G	4	missense	1601	0.312	0.009	352	0.22	0.0071	ID	ID	4.07311	yes	2	2	0																							2			2		p.D162G	0.184	Damaging	N.T.
488	c.488A>G	p.His163Arg	p.H163R	4	missense	516	1.259	0.054	264	1.294	0.0359	WT	WT	4.8941	yes	0	0	0																										yes		p.H163R	N.T.	N.T.	N.T.
491	c.491G>C	p.Ser164Thr	p.S164T	4	missense	538	0.16	0.009	303	0.297	0.0058	ID	ID	2.38508	yes	1	0	1		1																								0		p.S164T	N.T.	N.T.	N.T.
494	c.494G>A	p.Gly165Asp	p.G165D	4	missense	1691	0.384	0.011	353	0.475	0.014	ID	ID	3.50922	yes	1	1	0															1											0		p.G165D	N.T.	N.T.	N.T.
496	c.496A>G	p.Asn166Asp	p.N166D	4	missense	1132	0.15	0.006	393	0.341	0.0183	ID	ID	6.48032	yes	0	0	0																										1		p.N166D	N.T.	N.T.	N.T.
497	c.497A>C	p.Asn166Thr	p.N166T	4	missense	697	0.229	0.016	785	0.173	0.007	ID	ID	6.16116	yes	0	0	0																										0		p.N166T	N.T.	N.T.	N.T.
497	c.497A>G	p.Asn166Ser	p.N166S	4	missense	861	0.205	0.009	725	0.158	0.011	ID	ID	7.54169	yes	0	0	0																										yes		p.N166S	N.T.	N.T.	N.T.
497	c.497A>T	p.Asn166Ile	p.N166I	4	missense	808	0.156	0.008	329	0.362	0.011	ID	ID	4.93324	yes	1	1	0																							1			0		p.N166I	N.T.	N.T.	N.T.
499	c.499G>A	p.Gly167Arg	p.G167R	4	missense	762	0.136	0.006	458	0.229	0.0058	ID	ID	4.69485	yes	14	11	3	1			1			5		1		2				1								1	2		14		p.G167R	0.2076	Damaging	N.T.
500	c.500G>A	p.Gly167Glu	p.G167E	4	missense	614	0.096	0.005	285	0.347	0.0146	ID	ID	5.48458	yes	5	4	1					2		1								1									1		1		p.G167E	N.T.	N.T.	N.T.
503	c.503C>T	p.Thr168Ile	p.T168I	4	missense	762	0.419	0.016	1149	0.857	0.0121	ID	WT	4.88251	id/wt	3	3	0					3																					1		p.T168I	---	---	---
505	c.505T>C	p.Phe169Leu	p.F169L	4	missense	1164	0.495	0.015	415	0.995	0.021	IM	WT	4.10201	wt/im	5	3	2		1																					3	1		0		p.F169L	---	---	---
514	c.514A>G	p.Thr172Ala	p.T172A	4	missense	1245	0.865	0.028	663	1.047	0.0236	WT	WT	5.74226	yes	2	2	0					1		1																			0		p.T172A	N.T.	N.T.	N.T.
520	c.520C>G	p.Leu174Val	p.L174V	4	missense	774	1.11	0.04	294	1.453	0.0414	WT	WT	5.85721	yes	1	1	0					1																					0		p.L174V	N.T.	N.T.	0.00223222
520	c.520C>T	p.Leu174Phe	p.L174F	4	missense	880	0.988	0.03	581	0.676	0.0123	WT	IM	5.13322	wt/im	2	2	0																							2			0		p.L174F	---	---	---
524	c.524T>C	p.Val175Ala	p.V175A	4	missense	811	0.228	0.01	466	0.534	0.0135	ID	IM	5.51006	id/im	0	0	0																										1		p.V175A	---	---	---
536	c.536A>G	p.Lys179Arg	p.K179R	4	missense	638	0.931	0.037	351	0.964	0.0279	WT	WT	4.7021	yes	1	1	0																							1			0		p.K179R	N.T.	N.T.	N.T.
538	c.538C>T	p.Arg180Cys	p.R180C	4	missense	1158	1.309	0.034	526	1.382	0.0243	WT	WT	7.11896	yes	249	128	121	8	10	1	3	8	1	15	9	10	11				1	1		18	31					67	55		8		p.R180C	0.8408	Functional	0.665558
539	c.539G>A	p.Arg180His	p.R180H	4	missense	1024	0.845	0.026	645	1.023	0.0196	WT	WT	6.40911	yes	17	7	10	2	3			1		1	1				1		1									3	4		9		p.R180H	N.T.	N.T.	0.655687
539	c.539G>T	p.Arg180Leu	p.R180L	4	missense	1010	1.233	0.034	264	1.387	0.0479	WT	WT	6.11647	yes	12	8	4			7	3																			1	1		0		p.R180L	N.T.	N.T.	N.T.
541	c.541C>T	p.Arg181Cys	p.R181C	4	missense	985	1.252	0.039	653	0.901	0.0169	WT	WT	5.21989	yes	30	18	12	1			2	6	2	2	1				1			1			1					8	5		3		p.R181C	N.T.	N.T.	1.16135
542	c.542G>A	p.Arg181His	p.R181H	4	missense	412	1.108	0.047	255	1.016	0.0397	WT	WT	4.82105	yes	81	30	51	1	4			2		1				2	2				1	16	18	3	16			5	10		3		p.R181H	0.8293	Functional	0.890065
544	c.544C>A	p.Pro182Thr	p.P182T	4	missense	850	0.373	0.017	621	0.549	0.0124	ID	IM	5.9528	id/im	5	5	0															4								1			0		p.P182T	---	---	---
544	c.544C>G	p.Pro182Ala	p.P182A	4	missense	389	1.245	0.059	305	0.98	0.0378	WT	WT	4.70675	yes	1	1	0																							1			0		p.P182A	N.T.	N.T.	N.T.
548	c.548T>C	p.Leu183Ser	p.L183S	4	missense	758	0.175	0.011	543	0.275	0.0073	ID	ID	5.92415	yes	0	0	0																										1		p.L183S	N.T.	N.T.	N.T.
549	c.549G>C	p.Leu183Phe	p.L183F	4	missense	800	0.258	0.013	363	0.305	0.0109	ID	ID	4.95092	yes	8	5	3							1								3	2							1	1		5		p.L183F	N.T.	N.T.	N.T.
555	c.555C>A	p.Asn185Lys	p.N185K	4	missense	851	0.76	0.028	428	1.025	0.0228	WT	WT	4.12323	yes	0	0	0																										yes		p.N185K	N.T.	N.T.	N.T.
556	c.556A>C	p.Asn186His	p.N186H	4	missense	1416	0.385	0.014	1528	0.509	0.0117	ID	IM	6.97491	id/im	28	8	20		5	3	10											1								4	5		3		p.N186H	---	---	---
557	c.557A>G	p.Asn186Ser	p.N186S	4	missense	1697	1.103	0.022	1374	0.966	0.0138	WT	WT	5.58785	yes	7	4	3		1			1				1						1			2					1			0		p.N186S	0.965	Functional	N.T.
565	c.565A>G	p.Ile189Val	p.I189V	4	missense	757	0.987	0.041	491	0.976	0.0235	WT	WT	5.68593	yes	4	4	0															4											0		p.I189V	N.T.	N.T.	N.T.
569	c.569C>T	p.Ala190Val	p.A190V	4	missense	819	0.292	0.016	525	0.224	0.0041	ID	ID	4.19668	yes	0	0	0																										1		p.A190V	N.T.	N.T.	N.T.
574	c.574T>C	p.Ser192Pro	p.S192P	4	missense	587	0.188	0.009	270	0.48	0.0128	ID	ID	4.11736	yes	1	1	0																							1			0		p.S192P	N.T.	N.T.	N.T.
578	c.578T>C	p.Leu193Pro	p.L193P	4	missense	1015	0.322	0.014	1127	0.539	0.0081	ID	IM	4.312	id/im	5	4	1			1				1																2	1		0		p.L193P	---	---	---
580	c.580A>C	p.Ser194Arg	p.S194R	4	missense	869	1.263	0.037	497	1.079	0.0201	WT	WT	4.97249	yes	2	0	2				1																				1		0		p.S194R	N.T.	N.T.	N.T.
580	c.580A>T	p.Ser194Cys	p.S194C	4	missense	769	1.094	0.036	395	0.987	0.0268	WT	WT	6.52023	yes	0	0	0																										yes		p.S194C	N.T.	N.T.	N.T.
581	c.581G>A	p.Ser194Asn	p.S194N	4	missense	716	1.12	0.039	414	0.733	0.0163	WT	WT	6.0916	yes	0	0	0																										0		p.S194N	N.T.	N.T.	N.T.
587	c.587A>G	p.Asn196Ser	p.N196S	4	missense	531	0.969	0.046	222	1.489	0.0398	WT	WT	3.81442	yes	1	0	1																								1		0		p.N196S	N.T.	N.T.	N.T.
592	c.592G>A	p.Val198Ile	p.V198I	4	missense	688	1.198	0.041	388	1.049	0.024	WT	WT	6.24331	yes	0	0	0																										1		p.V198I	N.T.	N.T.	N.T.
598	c.598G>A	p.Val200Ile	p.V200I	5	missense	1182	0.7	0.023	457	1.063	0.0254	IM	WT	6.09782	wt/im	2	2	0											1												1			0		p.V200I	---	---	---
602	c.602T>C	p.Phe201Ser	p.F201S	5	missense	640	0.239	0.015	744	0.493	0.0063	ID	IM	4.38142	id/im	0	0	0																										yes		p.F201S	---	---	---
604	c.604T>C	p.Phe202Leu	p.F202L	5	missense	1710	1.013	0.025	257	1.319	0.0392	WT	WT	5.16484	yes	1	1	0									1																	0		p.F202L	N.T.	N.T.	N.T.
607	c.607G>T	p.Asp203Tyr	p.D203Y	4	missense	795	1.45	0.032	379	1.702	0.0389	WT	WT	5.51519	yes	1	0	1		1																								0		p.D203Y	N.T.	N.T.	N.T.
608	c.608A>G	p.Asp203Gly	p.D203G	5	missense	1432	1.184	0.032	353	1.296	0.0285	WT	WT	4.84968	yes	2	2	0																					1		1			0		p.D203G	0.4143	Intermediate	N.T.
613	c.613A>T	p.Thr205Ser	p.T205S	5	missense	860	0.948	0.031	656	1.679	0.0384	WT	WT	4.73862	yes	0	0	0																										yes		p.T205S	N.T.	N.T.	N.T.
614	c.614C>T	p.Thr205Ile	p.T205I	5	missense	1077	1.058	0.034	723	1.031	0.0204	WT	WT	5.6065	yes	6	5	1															3	1							2			0		p.T205I	N.T.	N.T.	N.T.
616	c.616G>A	p.Val206Ile	p.V206I	5	missense	552	1.813	0.05	643	1.086	0.021	WT	WT	6.02748	yes	2	2	0	1																						1			0		p.V206I	N.T.	N.T.	N.T.
623	c.623A>T	p.Asp208Val	p.D207V	5	missense	1262	1.322	0.023	819	1.003	0.0163	WT	WT	5.5006	yes	0	0	0																										0		p.D207V	N.T.	N.T.	N.T.
629	c.629C>T	p.Ser210Leu	p.S210L	5	missense	1194	0.771	0.022	524	1.447	0.0376	WT	WT	6.36671	yes	3	3	0	1								1														1			0		p.S210L	N.T.	N.T.	N.T.
631	c.631G>T	p.Val211Phe	p.V211F	5	missense	642	0.784	0.03	438	1.534	0.0406	WT	WT	7.04801	yes	0	0	0																										yes		p.V211F	N.T.	N.T.	N.T.
638	c.638C>A	p.Pro213His	p.P213H	5	missense	494	1.463	0.063	332	1.399	0.034	WT	WT	4.05781	yes	8	1	7																		7					1			0		p.P213H	N.T.	N.T.	N.T.
656	c.656A>C	p.Glu219Ala	p.E219A	5	missense	ex_low_cell	ex_low_cell	ex_low_cell	ex_low_cell	ex_low_cell	ex_low_cell	ex_low_cell	ex_low_cell		excluded	1	1	0									1																	0		p.E219A	---	---	---
657	c.657A>C	p.Glu219Asp	p.E219D	5	missense	1061	0.986	0.029	371	1.135	0.0294	WT	WT	5.26194	yes	7	1	6									1									4						2		0		p.E219D	N.T.	N.T.	N.T.
659	c.659A>G	p.Tyr220Cys	p.Y220C	5	missense	720	0.361	0.011	180	0.506	0.013	ID	IM	5.2784	id/im	2	2	0							1																1			0		p.Y220C	---	---	---
661	c.661A>G	p.Ile221Val	p.I221V	5	missense	1538	0.474	0.014	570	0.781	0.0197	IM	WT	5.05816	wt/im	6	4	2										1					2								2	1		1		p.I221V	---	---	---
663	c.663C>G	p.Ile221Met	p.I221M	5	missense	1715	1.026	0.028	246	1.069	0.0346	WT	WT	4.54569	yes	14	7	7				1																			7	6		0		p.I221M	N.T.	N.T.	N.T.
664	c.664A>G	p.Met222Val	p.M222V	5	missense	925	0.921	0.025	705	1.142	0.0208	WT	WT	4.76989	yes	0	0	0																										yes		p.M222V	N.T.	N.T.	N.T.
665	c.665T>C	p.Met222Thr	p.M222T	5	missense	1359	0.739	0.017	221	1.331	0.0394	WT	WT	5.25547	yes	7	2	5	1																		1	5						0		p.M222T	N.T.	N.T.	N.T.
668	c.668C>T	p.Ser223Leu	p.S223L	5	missense	1231	0.89	0.015	363	1.119	0.0237	WT	WT	6.21561	yes	0	0	0																										0		p.S223L	N.T.	N.T.	N.T.
670	c.670A>G	p.Lys224Glu	p.K224E	5	missense	336	0.721	0.044	246	1.39	0.062	WT	WT	4.69901	yes	0	0	0																										0		p.K224E	N.T.	N.T.	N.T.
676	c.676C>A	p.Leu226Ile	p.L226I	5	missense	962	1.199	0.034	301	1.344	0.0367	WT	WT	6.06537	yes	1	1	0	1																									0		p.L226I	N.T.	N.T.	N.T.
676	c.676C>G	p.Leu226Val	p.L226V	5	missense	860	1.168	0.035	357	1.36	0.0305	WT	WT	5.84509	yes	0	0	0																										0		p.L226V	N.T.	N.T.	N.T.
677	c.677T>A	p.Leu226His	p.L226H	5	missense	failed	failed	failed	failed	failed	failed	failed	failed		excluded	1	0	1																								1		0		p.L226H	---	---	---
679	c.679G>A	p.Gly227Arg	p.G227R	5	missense	1043	0.08	0.003	631	0.235	0.0051	ID	ID	5.36444	yes	1	1	0																							1			0		p.G227R	N.T.	N.T.	N.T.
683	c.683G>A	p.Ser228Asn	p.S228N	5	missense	1032	0.939	0.026	373	0.962	0.0246	Spl	Spl		excluded	4	3	1																	3							1		0		p.S228N	---	---	---
685	c.685G>A	p.Gly229Ser	p.G229S	6	missense	1093	0.103	0.008	382	0.217	0.0125	Spl?ID	Spl?ID		excluded	0	0	0																										1		p.G229S	---	---	---
686	c.686G>A	p.Gly229Asp	p.G229D	6	missense	769	0.131	0.006	351	0.304	0.0081	ID	ID	6.19818	yes	1	1	0							1																			0		p.G229D	N.T.	N.T.	N.T.
686	c.686G>T	p.Gly229Val	p.G229V	6	missense	1296	0.112	0.005	394	0.219	0.0086	ID	ID	4.99218	yes	1	1	0							1																			0		p.G229V	N.T.	N.T.	N.T.
688	c.688G>A	p.Ala230Thr	p.A230T	6	missense	727	0.197	0.007	329	0.761	0.0188	ID	WT	5.79098	id/wt	0	0	0																										0		p.A230T	---	---	---
688	c.688G>C	p.Ala230Pro	p.A230P	6	missense	837	0.067	0.004	318	0.32	0.0156	ID	ID	6.63354	yes	2	2	0															2											1		p.A230P	0.129	Damaging	N.T.
688	c.688G>T	p.Ala230Ser	p.A230S	6	missense	1161	0.538	0.012	814	0.556	0.0126	IM	IM	7.53014	yes	6	4	2	1				1	1									1								1	1		2		p.A230S	N.T.	N.T.	N.T.
689	c.689C>T	p.Ala230Val	p.A230V	6	missense	1049	0.234	0.007	1169	0.806	0.014	ID	WT	8.42324	id/wt	2	1	1															1									1		0		p.A230V	---	---	---
692	c.692G>A	p.Cys231Tyr	p.C231Y	6	missense	1656	1.045	0.025	1221	0.593	0.0104	WT	IM	5.18851	wt/im	11	3	8			2	8																			1			0		p.C231Y	---	---	---
694	c.694G>A	p.Gly232Arg	p.G232R	6	missense	1501	0.138	0.006	299	0.256	0.0065	ID	ID	4.89217	yes	1	1	0							1																			0		p.G232R	N.T.	N.T.	N.T.
695	c.695G>A	p.Gly232Glu	p.G232E	6	missense	448	0.089	0.01	1554	0.243	0.006	ID	ID	2.25495	yes	0	0	0																										yes		p.G232E	N.T.	N.T.	N.T.
695	c.695G>T	p.Gly232Val	p.G232V	6	missense	731	0.154	0.008	249	0.262	0.0102	ID	ID	5.23267	yes	0	0	0																										1		p.G232V	N.T.	N.T.	N.T.
704	c.704A>G	p.Lys235Arg	p.K235R	6	missense	1004	0.918	0.023	427	1.332	0.0316	WT	WT	6.05381	yes	2	0	2								1																1		0		p.K235R	N.T.	N.T.	N.T.
707	c.707T>C	p.Leu236Pro	p.L236P	6	missense	419	0.18	0.01	506	0.229	0.0121	ID	ID	4.28164	yes	12	6	6																							6	6		11		p.L236P	N.T.	N.T.	N.T.
710	c.710C>A	p.Ala237Asp	p.A237D	6	missense	865	0.335	0.013	188	0.131	0.0216	ID	ID	3.07234	yes	1	0	1																								1		0		p.A237D	N.T.	N.T.	N.T.
710	c.710C>T	p.Ala237Val	p.A237V	6	missense	696	0.262	0.008	456	0.321	0.0075	ID	ID	4.87013	yes	1	0	1		1																								0		p.A237V	N.T.	N.T.	N.T.
715	c.715G>A	p.Glu239Lys	p.E239K	6	missense	1328	0.765	0.02	830	0.876	0.0154	WT	WT	6.11333	yes	25	15	10		2	1	1	2	1	2	1				1	2	1	2								6	3		0		p.E239K	0.5785	Intermediate	0.417698
715	c.715G>C	p.Glu239Gln	p.E239Q	6	missense	862	1.334	0.043	570	0.896	0.0176	WT	WT	6.41864	yes	3	3	0															2								1			1		p.E239Q	N.T.	N.T.	N.T.
727	c.727T>C	p.Cys243Arg	p.C243R	6	missense	949	0.379	0.018	1280	0.6	0.0159	ID	IM	6.42112	id/im	15	7	8	3	3														2							4	3		1		p.C243R	---	---	---
731	c.731A>G	p.Lys244Arg	p.K244R	6	missense	598	0.905	0.036	333	1.189	0.0421	WT	WT	4.94379	yes	2	2	0																							2			0		p.K244R	N.T.	N.T.	N.T.
736	c.736G>A	p.Val246Ile	p.V246I	6	missense	794	1.152	0.035	804	1.729	0.031	WT	WT	4.63865	yes	2	1	1	1											1														0		p.V246I	N.T.	N.T.	N.T.
736	c.736G>C	p.Val246Leu	p.V246L	6	missense	787	1.257	0.042	297	1.462	0.0369	WT	WT	5.59711	yes	0	0	0																										1		p.V246L	N.T.	N.T.	N.T.
740	c.740C>A	p.Ala247Asp	p.A247D	6	missense	845	0.288	0.01	203	0.144	0.0231	ID	ID	3.33434	yes	1	0	1																								1		0		p.A247D	0.275	Damaging	N.T.
742	c.742A>G	p.Ile248Val	p.I248V	6	missense	682	0.742	0.028	322	0.923	0.0346	WT	WT	4.37721	yes	3	0	3				2																				1		0		p.I248V	N.T.	N.T.	N.T.
744	c.744A>G	p.Ile248Met	p.I248M	6	missense	1382	0.514	0.014	928	0.669	0.0146	IM	IM	5.84373	yes	1	1	0															1											0		p.I248M	N.T.	N.T.	N.T.
745	c.745A>C	p.Lys249Gln	p.K249Q	6	missense	700	0.165	0.011	309	0.302	0.0088	ID	ID	5.57956	yes	2	1	1	1	1																								0		p.K249Q	N.T.	N.T.	N.T.
751	c.751A>T	p.Ile251Phe	p.I251F	6	missense	1107	0.089	0.004	580	0.513	0.0119	ID	IM	6.33951	id/im	18	13	5	1	1		2			3				1												8	2		5		p.I251F	---	---	---
755	c.755G>A	p.Ser252Asn	p.S252N	6	missense	788	0.825	0.026	319	1.202	0.0326	WT	WT	5.5895	yes	33	16	17	1	1															14	16					1			0		p.S252N	N.T.	N.T.	N.T.
757	c.757A>G	p.Lys253Glu	p.K253E	6	missense	1181	1.5	0.038	309	1.027	0.0333	WT	WT	4.48982	yes	0	0	0																										yes		p.K253E	N.T.	N.T.	N.T.
760	c.760A>G	p.Arg254Gly	p.R254G	6	missense	1768	0.587	0.017	857	0.734	0.0184	IM	WT	7.39924	wt/im	1	1	0							1																			0		p.R254G	---	---	---
761	c.761G>A	p.Arg254Lys	p.R254K	6	missense	700	0.944	0.033	840	0.663	0.0134	WT	IM	5.24829	wt/im	1	1	0															1											0		p.R254K	---	---	---
765	c.765G>T	p.Lys255Asn	p.K255N	6	missense	524	1.202	0.055	259	1.455	0.0492	WT	WT	4.11978	yes	1	0	1																								1		0		p.K255N	N.T.	N.T.	N.T.
776	c.776G>T	p.Gly259Val	p.G259V	6	missense	548	0.825	0.028	288	1.653	0.0443	WT	WT	6.42025	yes	1	1	0	1																									0		p.G259V	N.T.	N.T.	N.T.
787	c.787G>C	p.Glu263Gln	p.E263Q	6	missense	1137	1.108	0.03	331	1.282	0.0371	WT	WT	4.56746	yes	1	0	1																								1		0		p.E263Q	N.T.	N.T.	N.T.
788	c.788A>G	p.Glu263Gly	p.E263G	6	missense	814	0.708	0.025	354	1.35	0.0414	WT	WT	4.68856	yes	1	0	1																								1		0		p.E263G	N.T.	N.T.	N.T.
790	c.790G>T	p.Ala264Ser	p.A264S	6	missense	404	1.379	0.066	207	1.786	0.0691	WT	WT	4.37734	yes	17	9	8																	8	7					1	1		0		p.A264S	N.T.	N.T.	N.T.
794	c.794A>G	p.Asp265Gly	p.D265G	7	missense	831	0.763	0.021	399	1.027	0.026	Spl?WT	Spl?WT		excluded	1	0	1										1																0		p.D265G	---	---	---
797	c.797C>T	p.Pro266Leu	p.P266L	7	missense	807	1.361	0.037	587	1.033	0.0197	WT	WT	5.80448	yes	2	2	0					1																		1			0		p.P266L	N.T.	N.T.	N.T.
802	c.802C>G	p.Leu268Val	p.L268V	7	missense	572	1.139	0.048	366	1.289	0.0304	WT	WT	5.57926	yes	1	0	1																								1		0		p.L268V	N.T.	N.T.	N.T.
823	c.823G>C	p.Glu275Gln	p.E275Q	7	missense	516	1.295	0.052	289	1.666	0.0655	WT	WT	4.79004	yes	2	1	1																							1	1		0		p.E275Q	N.T.	N.T.	N.T.
842	c.842A>G	p.Asn281Ser	p.N281S	7	missense	1186	0.914	0.025	588	0.888	0.0212	WT	WT	5.88469	yes	3	1	2															1									2		4		p.N281S	N.T.	N.T.	N.T.
844	c.844C>T	p.His282Tyr	p.H282Y	7	missense	1488	0.748	0.021	462	1.272	0.0266	WT	WT	4.82568	yes	0	0	0																										yes		p.H282Y	N.T.	N.T.	N.T.
847	c.847C>T	p.Pro283Ser	p.P283S	8	missense	1649	1.203	0.029	377	1.221	0.0257	Spl?WT	Spl?WT		excluded	1	1	0																			1							0		p.P283S	---	---	---
851	c.851G>A	p.Cys284Tyr	p.C284Y	8	missense	483	0.295	0.017	342	0.215	0.016	ID	ID	3.46388	yes	1	1	0																							1			0		p.C284Y	N.T.	N.T.	N.T.
855	c.855C>G	p.Ile285Met	p.I285M	8	missense	808	0.865	0.03	706	0.708	0.013	WT	WT	5.61868	yes	2	1	1											1													1		0		p.I285M	N.T.	N.T.	N.T.
856	c.856A>G	p.Ile286Val	p.I286V	8	missense	564	0.688	0.029	193	0.841	0.0539	IM	WT	4.50767	wt/im	1	1	0							1																			0		p.I286V	---	---	---
863	c.863T>A	p.Ile288Asn	p.I288N	8	missense	649	1.371	0.045	531	1.115	0.023	WT	WT	4.81669	yes	1	0	1																								1		0		p.I288N	N.T.	N.T.	N.T.
878	c.878A>T	p.Asp293Val	p.D293V	8	missense	621	1.825	0.048	407	1.797	0.0453	WT	WT	4.62161	yes	1	1	0	1																									0		p.D293V	N.T.	N.T.	N.T.
883	c.883G>C	p.Glu295Gln	p.E295Q	8	missense	788	1.059	0.03	429	1.314	0.0295	WT	WT	6.0239	yes	1	0	1		1																								0		p.E295Q	N.T.	N.T.	N.T.
886	c.886G>A	p.Asp296Asn	p.D296N	8	missense	1194	0.681	0.014	620	0.786	0.0162	IM	WT	7.96941	wt/im	1	1	0					1																					0		p.D296N	---	---	---
886	c.886G>T	p.Asp296Tyr	p.D296Y	8	missense	381	0.289	0.017	354	0.846	0.0273	ID	WT	5.31235	id/wt	16	11	5																	10	5					1			0		p.D296Y	---	---	---
887	c.887A>G	p.Asp296Gly	p.D296G	8	missense	701	2.015	0.051	304	1.628	0.036	WT	WT	6.26225	yes	3	3	0	1																						2			0		p.D296G	N.T.	N.T.	N.T.
888	c.888T>G	p.Asp296Glu	p.D296E	8	missense	844	0.861	0.028	466	0.805	0.0247	WT	WT	3.92886	yes	2	2	0																							2			0		p.D296E	N.T.	N.T.	N.T.
889	c.889T>G	p.Tyr297Asp	p.Y297D	8	missense	978	1.231	0.031	552	0.947	0.0156	WT	WT	4.08427	yes	0	0	0																										yes		p.Y297D	N.T.	N.T.	N.T.
896	c.896T>G	p.Ile299Ser	p.I299S	8	missense	709	0.201	0.008	652	0.656	0.013	ID	IM	4.22203	id/im	1	0	1																								1		0		p.I299S	---	---	---
904	c.904G>A	p.Glu302Lys	p.E302K	8	missense	852	0.277	0.008	633	0.558	0.0085	ID	IM	5.59569	id/im	7	5	2	1										1	1	2	1									1			0		p.E302K	---	---	---
906	c.906A>C	p.Glu302Asp	p.E302D	8	missense	1063	0.265	0.008	1583	0.774	0.0122	ID	WT	6.44171	id/wt	8	6	2	2						1				1			1									2	1		1		p.E302D	---	---	---
909	c.909G>C	p.Leu303Phe	p.L303F	9	missense	853	0.264	0.014	298	0.656	0.0235	Spl?ID	Spl?IM		excluded	1	1	0																							1			0		p.L303F	---	---	---
910	c.910A>G	p.Met304Val	p.M304V	9	missense	982	0.523	0.015	691	0.822	0.0158	Spl?IM	Spl?WT		excluded	8	4	4				1								3	2										2			2		p.M304V	---	---	---
910	c.910A>T	p.Met304Leu	p.M304L	9	missense	1116	0.454	0.012	569	0.609	0.0161	Spl?IM	Spl?IM		excluded	0	0	0																										2		p.M304L	---	---	---
911	c.911T>C	p.Met304Thr	p.M304T	9	missense	699	0.081	0.004	427	0.476	0.0202	ID	ID	6.37322	yes	4	1	3															1									3		0		p.M304T	N.T.	N.T.	N.T.
913	c.913G>A	p.Glu305Lys	p.E305K	9	missense	896	0.878	0.028	351	0.945	0.0237	WT	WT	6.39809	yes	1	1	0							1																			0		p.E305K	N.T.	N.T.	N.T.
915	c.915A>C	p.Glu305Asp	p.E305D	9	missense	946	0.784	0.023	540	0.745	0.0217	WT	WT	9.01806	yes	5	4	1							2																2	1		0		p.E305D	N.T.	N.T.	N.T.
917	c.917G>A	p.Gly306Glu	p.G306E	9	missense	808	0.19	0.008	458	0.631	0.0209	ID	IM	4.8906	id/im	2	2	0																							2			0		p.G306E	---	---	---
917	c.917G>C	p.Gly306Ala	p.G306A	9	missense	1022	0.475	0.013	1714	0.671	0.0123	IM	IM	5.93505	yes	15	8	7					1	1	2								1				1	5			3	1		3		p.G306A	N.T.	N.T.	0.16475
917	c.917G>T	p.Gly306Val	p.G306V	9	missense	638	0.137	0.009	419	0.644	0.0137	ID	IM	6.31407	id/im	4	2	2																	1	2					1			0		p.G306V	---	---	---
920	c.920G>A	p.Gly307Glu	p.G307E	9	missense	493	0.195	0.014	443	0.512	0.0199	ID	IM	4.71858	id/im	1	0	1																								1		0		p.G307E	---	---	---
926	c.926T>C	p.Leu309Pro	p.L309P	9	missense	1117	0.092	0.006	509	0.121	0.0061	ID	ID	6.87706	yes	0	0	0																										yes		p.L309P	N.T.	N.T.	N.T.
931	c.931G>A	p.Asp311Asn	p.D311N	9	missense	969	0.575	0.021	642	0.937	0.0251	IM	WT	5.6214	wt/im	5	2	3															1	1							1	2		0		p.D311N	---	---	---
934	c.934A>G	p.Lys312Glu	p.K312E	9	missense	757	0.479	0.022	472	0.746	0.0255	IM	WT	4.14463	wt/im	2	1	1																							1	1		0		p.K312E	---	---	---
937	c.937G>A	p.Val313Met	p.V313M	9	missense	738	0.317	0.015	475	0.936	0.0225	ID	WT	5.92173	id/wt	1	1	0	1																									0		p.V313M	---	---	---
952	c.952C>T	p.Arg318Cys	p.R318C	9	missense	1377	0.077	0.003	765	0.113	0.0039	ID	ID	6.15097	yes	6	4	2		1													1		1						2	1		7		p.R318C	N.T.	N.T.	N.T.
953	c.953G>A	p.Arg318His	p.R318H	9	missense	818	0.581	0.022	727	0.929	0.0186	IM	WT	6.93041	wt/im	10	5	5	1	2					1																3	3		3		p.R318H	---	---	---
953	c.953G>T	p.Arg318Leu	p.R318L	9	missense	1261	0.858	0.016	202	1.186	0.0444	WT	WT	4.71233	yes	0	0	0																										1		p.R318L	N.T.	N.T.	N.T.
958	c.958A>G	p.Lys320Glu	p.K320E	9	missense	1094	0.849	0.024	458	0.876	0.021	WT	WT	6.77833	yes	1	1	0	1																									0		p.K320E	N.T.	N.T.	N.T.
960	c.960A>T	p.Lys320Asn	p.K320N	9	missense	1657	1.189	0.028	455	0.839	0.0172	WT	WT	4.64138	yes	2	1	1											1			1												0		p.K320N	N.T.	N.T.	N.T.
962	c.962A>C	p.Glu321Ala	p.E321A	9	missense	1422	1.235	0.031	437	0.947	0.0248	WT	WT	3.33607	yes	4	3	1											2			1									1			1		p.E321A	N.T.	N.T.	N.T.
967	c.967A>C	p.Thr323Pro	p.T323P	9	missense	1858	1.252	0.026	259	1.154	0.0306	WT	WT	5.09949	yes	0	0	0																										yes		p.T323P	N.T.	N.T.	N.T.
973	c.973A>G	p.Lys325Glu	p.K325E	9	missense	459	0.311	0.014	273	0.162	0.0072	ID	ID	3.90681	yes	3	2	1	1																						1	1		0		p.K325E	N.T.	N.T.	N.T.
977	c.977T>C	p.Leu326Pro	p.L326P	9	missense	918	0.306	0.011	200	0.164	0.0169	ID	ID	3.54972	yes	1	1	0							1																			0		p.L326P	0.2549	Damaging	N.T.
980	c.980A>G	p.Tyr327Cys	p.Y327C	9	missense	1098	0.553	0.016	1644	0.688	0.0099	IM	IM	5.84873	yes	13	8	5			2				1								3	1		1					2	3		2		p.Y327C	N.T.	N.T.	0.229511
982	c.982T>A	p.Phe328Ile	p.F328I	9	missense	1621	1.102	0.025	160	0.979	0.0446	WT	WT	5.19617	yes	1	1	0							1																			0		p.F328I	N.T.	N.T.	N.T.
982	c.982T>C	p.Phe328Leu	p.F328L	9	missense	734	1.031	0.039	637	1.483	0.0271	WT	WT	4.6089	yes	1	0	1																								1		0		p.F328L	N.T.	N.T.	N.T.
982	c.982T>G	p.Phe328Val	p.F328V	9	missense	638	0.891	0.032	197	1.795	0.0757	WT	WT	4.20293	yes	1	0	1																								1		0		p.F328V	N.T.	N.T.	N.T.
985	c.985T>A	p.Tyr329Asn	p.Y329N	9	missense	862	0.684	0.02	307	0.608	0.0167	IM	IM	5.28284	yes	1	1	0	1																									0		p.Y329N	N.T.	N.T.	N.T.
1000	c.1000G>A	p.Ala334Thr	p.A334T	9	missense	1416	1.192	0.027	350	1.254	0.0286	WT	WT	4.47521	yes	0	0	0																										1		p.A334T	N.T.	N.T.	N.T.
1000	c.1000G>C	p.Ala334Pro	p.A334P	8	missense	644	0.29	0.013	333	0.176	0.01	ID	ID	4.25192	yes	2	2	0	2																									0		p.A334P	N.T.	N.T.	N.T.
1001	c.1001C>T	p.Ala334Val	p.A334V	8	missense	503	0.743	0.024	544	0.707	0.0158	WT	WT	4.97866	yes	1	0	1		1																								0		p.A334V	N.T.	N.T.	N.T.
1003	c.1003G>A	p.Val335Met	p.V335M	9	missense	544	0.276	0.013	553	0.853	0.0192	ID	WT	5.4731	id/wt	1	0	1																								1		0		p.V335M	---	---	---
1003	c.1003G>C	p.Val335Leu	p.V335L	9	missense	1667	0.763	0.016	358	0.663	0.0176	WT	IM	5.96917	wt/im	11	5	6	1	4					1																3	2		0		p.V335L	---	---	---
1007	c.1007A>C	p.Gln336Pro	p.Q336P	9	missense	590	0.256	0.01	219	0.103	0.0067	Spl?ID	Spl?ID		excluded	1	1	0							1																			0		p.Q336P	---	---	---
1012	c.1012C>T	p.Leu338Phe	p.L338F	10	missense	812	0.613	0.016	1480	0.962	0.0129	IM	WT	6.26524	wt/im	1	0	1																								1		1		p.L338F	---	---	---
1015	c.1015C>T	p.His339Tyr	p.H339Y	10	missense	844	0.415	0.014	537	0.799	0.0167	ID	WT	3.81639	id/wt	2	1	1																							1	1		0		p.H339Y	---	---	---
1019	c.1019A>G	p.Glu340Gly	p.E340G	10	missense	486	1.034	0.043	615	0.848	0.0184	WT	WT	6.14907	yes	1	0	1		1																								0		p.E340G	N.T.	N.T.	N.T.
1022	c.1022A>C	p.Asn341Thr	p.N341T	10	missense	1687	1.463	0.033	518	0.982	0.0171	WT	WT	4.58743	yes	11	6	5	1	1							1	2													4	2		0		p.N341T	N.T.	N.T.	N.T.
1024	c.1024G>A	p.Gly342Ser	p.G342S	10	missense	650	1.437	0.048	294	1.296	0.032	WT	WT	4.97478	yes	2	1	1																1							1			1		p.G342S	N.T.	N.T.	N.T.
1027	c.1027A>G	p.Ile343Val	p.I343V	10	missense	595	1.062	0.044	539	1.068	0.0238	WT	WT	4.47625	yes	1	0	1																								1		0		p.I343V	N.T.	N.T.	N.T.
1028	c.1028T>C	p.Ile343Thr	p.I343T	10	missense	720	0.641	0.022	408	0.798	0.0205	IM	WT	5.55906	wt/im	1	0	1		1																								0		p.I343T	---	---	---
1031	c.1031T>C	p.Ile344Thr	p.I344T	10	missense	744	1.389	0.049	350	1.354	0.0365	WT	WT	4.99761	yes	1	0	1																								1		0		p.I344T	N.T.	N.T.	N.T.
1033	c.1033C>T	p.His345Tyr	p.H345Y	10	missense	989	0.081	0.004	483	0.457	0.0138	ID	ID	5.54958	yes	8	4	4	2	3					1	1															1			1		p.H345Y	N.T.	N.T.	N.T.
1036	c.1036C>A	p.Arg346Ser	p.R346S	10	missense	1045	0.072	0.004	891	0.112	0.003	ID	ID	6.24007	yes	0	0	0																										1		p.R346S	N.T.	N.T.	N.T.
1036	c.1036C>T	p.Arg346Cys	p.R346C	10	missense	701	0.061	0.004	562	0.434	0.0111	ID	ID	6.11878	yes	27	23	4	6				2		6				1		3										5	4		2		p.R346C	N.T.	N.T.	N.T.
1037	c.1037G>A	p.Arg346His	p.R346H	10	missense	766	0.056	0.004	457	0.392	0.01	ID	ID	5.64969	yes	8	6	2		1			2		1				1		1										1	1		0		p.R346H	0.1503	Damaging	-0.0168728
1037	c.1037G>C	p.Arg346Pro	p.R346P	10	missense	487	0.158	0.013	350	0.454	0.0236	ID	ID	5.46251	yes	1	1	0																			1							0		p.R346P	N.T.	N.T.	N.T.
1039	c.1039G>A	p.Asp347Asn	p.D347N	10	missense	1207	0.097	0.007	686	0.183	0.0062	ID	ID	7.92134	yes	10	6	4	1	1		1			4	1															1	1		0		p.D347N	0.1323	Damaging	N.T.
1040	c.1040A>C	p.Asp347Ala	p.D347A	10	missense	1138	0.142	0.01	813	0.121	0.0035	ID	ID	5.73063	yes	0	0	0																										0		p.D347A	0.2931	Damaging	N.T.
1052	c.1052A>C	p.Glu351Ala	p.E351A	10	missense	482	0.193	0.014	353	0.527	0.0191	ID	IM	3.93271	id/im	5	4	1																							4	1		0		p.E351A	---	---	---
1053	c.1053G>T	p.Glu351Asp	p.E351D	10	missense	2018	0.092	0.005	507	0.378	0.0082	ID	ID	5.40006	yes	17	8	9	3	1		5			1							1		2							4			1		p.E351D	0.1172	Damaging	N.T.
1054	c.1054A>G	p.Asn352Asp	p.N352D	10	missense	946	0.132	0.006	405	0.241	0.0084	ID	ID	5.00754	yes	0	0	0																										yes		p.N352D	N.T.	N.T.	N.T.
1056	c.1056T>G	p.Asn352Lys	p.N352K	10	missense	failed	failed	failed	failed	failed	failed	failed	failed		excluded	1	0	1																								1		0		p.N352K	---	---	---
1061	c.1061T>C	p.Leu354Ser	p.L354S	10	missense	660	0.126	0.006	454	0.208	0.006	ID	ID	5.71724	yes	1	1	0	1																									0		p.L354S	N.T.	N.T.	N.T.
1067	c.1067C>T	p.Ser356Leu	p.S356L	10	missense	927	0.669	0.021	1271	1.074	0.0174	IM	WT	6.66489	wt/im	12	8	4	1				3	1	2							1		1							2	1		8		p.S356L	---	---	---
1070	c.1070C>T	p.Ser357Phe	p.S357F	10	missense	881	0.962	0.031	241	1.163	0.0497	WT	WT	5.36023	yes	0	0	0																										yes		p.S357F	N.T.	N.T.	N.T.
1076	c.1076A>G	p.Glu359Gly	p.E359G	10	missense	1257	1.021	0.026	333	1.132	0.029	WT	WT	5.32167	yes	7	5	2							1					1			1	1							3			0		p.E359G	N.T.	N.T.	N.T.
1078	c.1078G>A	p.Glu360Lys	p.E360K	10	missense	550	0.585	0.023	513	0.818	0.0207	IM	WT	5.40847	wt/im	3	3	0	1						1																1			0		p.E360K	---	---	---
1081	c.1081G>C	p.Asp361His	p.D361H	10	missense	1103	0.852	0.024	812	1.557	0.0261	WT	WT	4.69361	yes	0	0	0																										yes		p.D361H	N.T.	N.T.	N.T.
1084	c.1084T>C	p.Cys362Arg	p.C362R	10	missense	708	0.796	0.028	399	1.25	0.0373	WT	WT	4.19391	yes	2	1	1																							1	1		0		p.C362R	N.T.	N.T.	N.T.
1087	c.1087C>T	p.Leu363Phe	p.L363F	10	missense	1756	1.135	0.023	432	0.653	0.0152	WT	IM	4.61711	wt/im	0	0	0																										0		p.L363F	---	---	---
1091	c.1091T>C	p.Ile364Thr	p.I364T	10	missense	1066	1.044	0.029	474	1.052	0.027	WT	WT	6.20331	yes	15	10	5				1	1		3					1			3	1							3	2		3		p.I364T	N.T.	N.T.	0.519551
1096	c.1096A>G	p.Ile366Val	p.I366V	11	missense	506	0.936	0.035	394	1.102	0.0244	Spl?WT	Spl?WT		excluded	1	0	1		1																								0		p.I366V	---	---	---
1102	c.1102G>C	p.Asp368His	p.D368H	11	missense	890	0.115	0.006	459	0.166	0.0046	ID	ID	6.27111	yes	1	1	0	1																									0		p.D368H	N.T.	N.T.	N.T.
1109	c.1109G>A	p.Gly370Glu	p.G370E	11	missense	1352	0.132	0.008	633	0.23	0.0063	ID	ID	5.37143	yes	0	0	0																										yes		p.G370E	N.T.	N.T.	N.T.
1111	c.1111C>T	p.His371Tyr	p.H371Y	11	missense	796	1.248	0.045	310	1.3	0.0358	WT	WT	5.58974	yes	91	33	58	2	1					1				2						13	10	12	34	1	10	2	3		1		p.H371Y	1.1043	Functional	N.T.
1115	c.1115C>A	p.Ser327Tyr	p.S372Y	11	missense	1506	0.096	0.007	576	0.263	0.0056	ID	ID	5.71432	yes	0	0	0																										0		p.S372Y	N.T.	N.T.	N.T.
1115	c.1115C>T	p.Ser372Phe	p.S372F	11	missense	1207	0.147	0.009	520	0.219	0.004	ID	ID	5.04509	yes	0	0	0																										yes		p.S372F	N.T.	N.T.	N.T.
1117	c.1117A>G	p.Lys373Glu	p.K373E	11	missense	1076	0.095	0.006	542	0.376	0.0077	ID	ID	5.88552	yes	23	20	3				2										1	19		1									0		p.K373E	N.T.	N.T.	N.T.
1118	c.1118A>G	p.Lys373Arg	p.K373R	11	missense	1486	0.358	0.009	1014	0.759	0.015	ID	WT	5.23905	id/wt	3	1	2							1									1								1		0		p.K373R	---	---	---
1125	c.1125G>C	p.Leu375Phe	p.L375F	11	missense	659	0.241	0.01	657	0.868	0.0189	ID	WT	5.12344	id/wt	10	4	6																							4	6		0		p.L375F	---	---	---
1126	c.1126G>A	p.Gly376Arg	p.G376R	11	missense	ex_low_cell	ex_low_cell	ex_low_cell	ex_low_cell	ex_low_cell	ex_low_cell	ex_low_cell	ex_low_cell		excluded	2	2	0																							2			0		p.G376R	---	---	---
1130	c.1130A>G	p.Glu377Gly	p.E377G	11	missense	1403	0.328	0.008	905	0.843	0.0145	ID	WT	5.93461	id/wt	3	2	1																							2	1		0		p.E377G	---	---	---
1133	c.1133C>T	p.Thr378Ile	p.T378I	11	missense	977	0.358	0.011	769	0.475	0.0094	ID	ID	5.72727	yes	8	5	3									2	1													3	2		1		p.T378I	N.T.	N.T.	N.T.
1136	c.1136C>G	p.Ser379Cys	p.S379C	11	missense	1442	0.205	0.007	1397	0.674	0.0094	ID	IM	5.02599	id/im	1	1	0															1											0		p.S379C	---	---	---
1141	c.1141A>C	p.Met381Leu	p.M381L	11	missense	663	0.474	0.018	503	0.806	0.0244	IM	WT	4.73982	wt/im	1	0	1																								1		0		p.M381L	---	---	---
1141	c.1141A>G	p.Met381Val	p.M381V	11	missense	1546	0.745	0.017	514	0.953	0.0241	WT	WT	4.78623	yes	17	10	7	1	3										1	1		1	1							7	2		0		p.M381V	N.T.	N.T.	N.T.
1143	c.1143G>T	p.Met381Ile	p.M381I	11	missense	821	0.146	0.006	627	0.409	0.0067	ID	ID	6.98047	yes	1	0	1		1																								0		p.M381I	N.T.	N.T.	N.T.
1153	c.1153T>C	p.Cys385Arg	p.C385R	11	missense	1094	0.095	0.005	862	0.239	0.0037	ID	ID	6.46879	yes	1	0	1																								1		6		p.C385R	N.T.	N.T.	N.T.
1154	c.1154G>A	p.Cys385Tyr	p.C385Y	11	missense	846	0.114	0.005	489	0.209	0.0052	ID	ID	6.3931	yes	1	1	0							1																			0		p.C385Y	N.T.	N.T.	N.T.
1157	c.1157G>A	p.Gly386Glu	p.G386E	11	missense	1542	0.083	0.006	426	0.197	0.0053	ID	ID	5.23878	yes	1	1	0															1											1		p.G386E	N.T.	N.T.	N.T.
1157	c.1157G>T	p.Gly386Val	p.G386V	11	missense	708	0.137	0.01	501	0.184	0.0185	ID	ID	4.49382	yes	1	1	0																							1			0		p.G386V	N.T.	N.T.	N.T.
1159	c.1159A>G	p.Thr387Ala	p.T387A	11	missense	876	0.141	0.012	371	0.283	0.011	ID	ID	4.40754	yes	1	1	0																							1			0		p.T387A	N.T.	N.T.	N.T.
1160	c.1160C>A	p.Thr387Asn	p.T387N	11	missense	1424	0.105	0.005	511	0.237	0.0072	ID	ID	4.16163	yes	1	1	0					1																					1		p.T387N	N.T.	N.T.	N.T.
1160	c.1160C>G	p.Thr387Ser	p.T387S	11	missense	730	0.055	0.004	402	0.288	0.0164	ID	ID	6.16423	yes	2	2	0							1																1			1		p.T387S	N.T.	N.T.	N.T.
1160	c.1160C>T	p.Thr387Ile	p.T387I	11	missense	1072	0.123	0.008	394	0.211	0.0083	ID	ID	4.26898	yes	4	2	2									1							1							1	1		0		p.T387I	N.T.	N.T.	N.T.
1169	c.1169A>C	p.Tyr390Ser	p.Y390S	11	missense	895	0.1	0.007	463	0.242	0.0099	ID	ID	8.31943	yes	15	13	2			1		3		3								5	1							1	1		2		p.Y390S	0.1312	Damaging	N.T.
1169	c.1169A>G	p.Tyr390Cys	p.Y390C	11	missense	704	0.19	0.016	612	0.222	0.0064	ID	ID	4.43159	yes	9	4	5													2										2	5		0		p.Y390C	0.1127	Damaging	N.T.
1174	c.1174G>C	p.Ala392Pro	p.A392P	11	missense	904	0.15	0.011	876	0.353	0.0042	ID	ID	4.47854	yes	0	0	0																										yes		p.A392P	N.T.	N.T.	N.T.
1174	c.1174G>T	p.Ala392Ser	p.A392S	11	missense	1689	0.389	0.008	1316	0.825	0.0128	ID	WT	7.38072	id/wt	0	0	0																										0		p.A392S	---	---	---
1175	c.1175C>T	p.Ala392Val	p.A392V	11	missense	963	0.163	0.008	656	0.248	0.0085	ID	ID	5.72666	yes	20	15	5							5		3	3	2					1							5	1		1		p.A392V	0.1272	Damaging	N.T.
1180	c.1180G>A	p.Glu394Lys	p.E394K	11	missense	617	0.328	0.015	430	0.247	0.0057	ID	ID	4.2503	yes	4	3	1					2											1							1			2		p.E394K	N.T.	N.T.	-0.0123528
1182	c.1182A>T	p.Glu394Asp	p.E394D	11	missense	591	1.966	0.081	279	1.709	0.0516	WT	WT	4.70764	yes	1	0	1																								1		0		p.E394D	N.T.	N.T.	N.T.
1183	c.1183G>C	p.Val395Leu	p.V395L	11	missense	1310	0.135	0.004	1264	0.466	0.01	ID	ID	6.45797	yes	12	8	4	1	1			1		1		2	3													3			0		p.V395L	N.T.	N.T.	0.0353481
1184	c.1184T>C	p.Val395Ala	p.V395A	11	missense	468	0.571	0.026	371	1.029	0.0414	IM	WT	5.60697	wt/im	1	0	1																								1		0		p.V395A	---	---	---
1186	c.1186C>G	p.Leu396Val	p.L396V	11	missense	1400	0.82	0.019	687	0.948	0.0199	WT	WT	6.57771	yes	0	0	0																										yes		p.L396V	N.T.	N.T.	N.T.
1195	c.1195G>A	p.Val399Ile	p.V399I	11	missense	521	0.993	0.04	564	1.257	0.0279	WT	WT	5.25016	yes	33	14	19																	11	15					3	4		0		p.V399I	N.T.	N.T.	N.T.
1195	c.1195G>T	p.Val399Phe	p.V399F	11	missense	588	0.872	0.036	367	1.127	0.0372	WT	WT	3.03083	yes	1	1	0																							1			0		p.V399F	N.T.	N.T.	N.T.
1196	c.1196T>A	p.Val399Asp	p.V399D	11	missense	1210	0.88	0.023	687	1.084	0.0244	WT	WT	5.9101	yes	8	3	5			1																2	5						0		p.V399D	N.T.	N.T.	N.T.
1201	c.1201A>G	p.Thr401Ala	p.T401A	11	missense	1580	0.743	0.017	1576	0.815	0.0109	WT	WT	5.31243	yes	3	2	1															1								1	1		1		p.T401A	N.T.	N.T.	N.T.
1204	c.1204G>A	p.Ala402Thr	p.A402T	11	missense	1186	0.715	0.021	336	0.892	0.0249	WT	WT	4.92492	yes	3	3	0							2																1			0		p.A402T	N.T.	N.T.	N.T.
1205	c.1205C>T	p.Ala402Val	p.A402V	11	missense	596	0.956	0.036	422	1.099	0.0284	WT	WT	4.78978	yes	3	2	1																							2	1		0		p.A402V	N.T.	N.T.	N.T.
1207	c.1207G>A	p.Gly403Arg	p.G403R	11	missense	1287	0.41	0.009	533	0.616	0.0153	ID	IM	8.0609	id/im	2	2	0	1														1											0		p.G403R	---	---	---
1211	c.1211A>G	p.Tyr404Cys	p.Y404C	11	missense	789	0.124	0.007	496	0.235	0.0063	ID	ID	5.99026	yes	1	1	0	1																									0		p.Y404C	N.T.	N.T.	N.T.
1214	c.1214A>G	p.Asn405Ser	p.N405S	11	missense	1287	0.764	0.02	494	0.82	0.0218	WT	WT	4.57598	yes	0	0	0																										1		p.N405S	N.T.	N.T.	N.T.
1215	c.1215C>A	p.Asn405Lys	p.N405K	11	missense	1181	0.612	0.017	766	0.651	0.0112	IM	IM	5.39888	yes	19	10	9	3	6			1				2		1	1											3	2		0		p.N405K	N.T.	N.T.	N.T.
1216	c.1216C>A	p.Arg406Ser	p.R406S	11	missense	473	0.962	0.044	297	1.362	0.0471	WT	WT	4.38328	yes	2	2	0																							2			0		p.R406S	N.T.	N.T.	N.T.
1216	c.1216C>T	p.Arg406Cys	p.R406C	11	missense	547	0.396	0.018	638	0.624	0.0153	ID	IM	4.83066	id/im	13	7	6				1	1			1			1			1							1		4	3		7		p.R406C	---	---	---
1217	c.1217G>A	p.Arg406His	p.R406H	11	missense	608	0.749	0.026	514	0.828	0.0162	WT	WT	5.21118	yes	24	6	18	1	7		1																			5	10		1		p.R406H	N.T.	N.T.	0.382397
1228	c.1228T>C	p.Cys410Arg	p.C410R	11	missense	682	1.003	0.041	225	1.049	0.0439	WT	WT	4.11695	yes	1	1	0																							1			0		p.C410R	N.T.	N.T.	N.T.
1228	c.1228T>G	p.Cys410Gly	p.C410G	11	missense	822	0.926	0.033	398	1.222	0.0435	WT	WT	4.40836	yes	1	1	0																							1			0		p.C410G	N.T.	N.T.	N.T.
1234	c.1234A>T	p.Ser412Cys	p.S412C	11	missense	885	0.311	0.009	498	0.917	0.0175	ID	WT	3.23083	id/wt	0	0	0																										0		p.S412C	---	---	---
1235	c.1235G>A	p.Ser412Asn	p.S412N	11	missense	1199	0.186	0.008	658	0.485	0.0082	ID	IM	5.00132	id/im	0	0	0																										yes		p.S412N	---	---	---
1236	c.1236T>A	p.Ser412Arg	p.S412R	11	missense	521	0.147	0.008	382	0.249	0.0064	ID	ID	5.33497	yes	1	1	0													1													0		p.S412R	0.2639	Damaging	N.T.
1237	c.1237T>G	p.Leu413Val	p.L413V	11	missense	758	0.717	0.02	416	0.793	0.0179	WT	WT	5.41425	yes	1	0	1												1														0		p.L413V	N.T.	N.T.	N.T.
1240	c.1240G>A	p.Gly414Arg	p.G414R	11	missense	411	0.3	0.015	208	0.252	0.0112	ID	ID	4.27594	yes	1	1	0							1																			0		p.G414R	N.T.	N.T.	N.T.
1241	c.1241G>A	p.Gly414Glu	p.G414E	11	missense	ex_low_cell	ex_low_cell	ex_low_cell	ex_low_cell	ex_low_cell	ex_low_cell	ex_low_cell	ex_low_cell		excluded	1	1	0																							1			0		p.G414E	---	---	---
1244	c.1244T>A	p.Val415Asp	p.V415D	11	missense	919	0.253	0.008	502	0.162	0.0093	ID	ID	3.94191	yes	4	3	1					1																		2	1		0		p.V415D	N.T.	N.T.	N.T.
1246	c.1246A>C	p.Ile416Leu	p.I416L	11	missense	676	0.578	0.016	381	1.175	0.0262	IM	WT	5.77113	wt/im	2	1	1	1							1																		0		p.I416L	---	---	---
1247	c.1247T>C	p.Ile416Thr	p.I416T	11	missense	941	1.17	0.032	543	0.863	0.0187	WT	WT	6.00701	yes	1	1	0							1																			0		p.I416T	N.T.	N.T.	N.T.
1250	c.1250T>C	p.Leu417Pro	p.L417P	11	missense	ex_low_cell	ex_low_cell	ex_low_cell	ex_low_cell	ex_low_cell	ex_low_cell	ex_low_cell	ex_low_cell		excluded	1	0	1																								1		0		p.L417P	---	---	---
1253	c.1253T>G	p.Phe418Ser	p.F418C	11	missense	894	0.101	0.004	639	0.208	0.0045	ID	ID	6.44343	yes	2	1	1	1	1																								0		p.F418C	N.T.	N.T.	N.T.
1255	c.1255A>G	p.Ile419Val	p.I419V	11	missense	592	1.146	0.046	317	1.399	0.0411	WT	WT	4.20596	yes	1	0	1																								1		0		p.I419V	N.T.	N.T.	N.T.
1259	c.1259G>A	p.Cys420Tyr	p.C420Y	11	missense	1454	0.145	0.005	594	0.292	0.0063	Spl?ID	Spl?ID		excluded	2	2	0	1														1											1		p.C420Y	---	---	---
1264	c.1264A>G	p.Ser422Gly	p.S422G	12	missense	1831	0.782	0.016	531	0.617	0.0132	WT	IM	4.82577	wt/im	0	0	0																										yes		p.S422G	---	---	---
1265	c.1265G>A	p.Ser422Asn	p.S422N	12	missense	943	0.276	0.007	1240	0.649	0.0101	ID	IM	6.93066	id/im	7	5	2							1		1						1								2	2		0		p.S422N	---	---	---
1265	c.1265G>C	p.Ser422Thr	p.S422T	12	missense	485	0.965	0.042	268	1.279	0.0661	WT	WT	4.53053	yes	12	5	7																	5	5						2		0		p.S422T	N.T.	N.T.	N.T.
1270	c.1270T>C	p.Tyr424His	p.Y424H	12	missense	1447	0.591	0.013	573	0.786	0.0232	IM	WT	5.92248	wt/im	44	29	15	1	2					1																27	13		2		p.Y424H	---	---	---
1274	c.1274C>T	p.Pro425Leu	p.P425L	12	missense	1126	0.375	0.009	845	0.324	0.0119	ID	ID	5.89703	yes	0	0	0																										yes		p.P425L	N.T.	N.T.	0.119
1277	c.1277C>A	p.Pro426His	p.P426H	12	missense	1317	0.184	0.007	672	0.325	0.0039	ID	ID	4.38228	yes	0	0	0																										1		p.P426H	N.T.	N.T.	N.T.
1277	c.1277C>G	p.Pro426Arg	p.P426R	12	missense	537	0.288	0.02	378	0.323	0.0161	ID	ID	3.46441	yes	1	0	1																								1		0		p.P426R	0.2205	Damaging	N.T.
1277	c.1277C>T	p.Pro426Leu	p.P426L	12	missense	765	0.249	0.006	440	0.387	0.0075	ID	ID	5.40022	yes	1	1	0	1																									0		p.P426L	N.T.	N.T.	N.T.
1280	c.1280T>C	p.Phe427Ser	p.F427S	12	missense	1440	0.191	0.007	558	0.326	0.0044	ID	ID	4.72491	yes	0	0	0																										0		p.F427S	N.T.	N.T.	N.T.
1283	c.1283C>T	p.Ser428Phe	p.S428F	12	missense	1646	0.808	0.018	997	0.995	0.0168	WT	WT	5.62891	yes	70	42	28	1	1					2	1	2		1												36	26		22		p.S428F	N.T.	N.T.	N.T.
1286	c.1286A>G	p.Glu429Gly	p.E429G	12	missense	1959	0.422	0.008	1616	0.425	0.0072	ID	ID	5.84593	yes	0	0	0																										yes		p.E429G	N.T.	N.T.	N.T.
1289	c.1289A>G	p.His430Arg	p.H430R	12	missense	413	0.773	0.037	189	1.734	0.0707	WT	WT	3.34664	yes	1	1	0																							1			0		p.H430R	N.T.	N.T.	N.T.
1300	c.1300G>A	p.Val434Met	p.V434M	12	missense	529	1.093	0.043	237	1.327	0.0547	WT	WT	3.81589	yes	1	0	1																								1		0		p.V434M	N.T.	N.T.	N.T.
1306	c.1306C>A	p.Leu436Met	p.L436M	12	missense	349	0.753	0.037	272	1.119	0.0674	WT	WT	3.7824	yes	1	0	1																								1		0		p.L436M	N.T.	N.T.	N.T.
1307	c.1307T>C	p.Leu436Pro	p.L436P	12	missense	639	0.285	0.018	385	0.944	0.034	ID	WT	3.99141	id/wt	1	0	1																								1		0		p.L436P	---	---	---
1309	c.1309A>G	p.Lys437Glu	p.K437E	12	missense	1199	0.853	0.026	672	0.738	0.0185	WT	WT	6.8029	yes	0	0	0																										0		p.K437E	N.T.	N.T.	0.909
1312	c.1312G>T	p.Asp438Tyr	p.D438Y	12	missense	1094	0.697	0.02	1082	0.869	0.0145	IM	WT	6.19819	wt/im	140	76	64	9	12	1	11	5	2	9	3	2	1	1			1	20	5							29	29		39		p.D438Y	---	---	---
1313	c.1313A>G	p.Asp438Gly	p.D438G	12	missense	736	0.777	0.032	975	1.196	0.0206	WT	WT	6.7925	yes	0	0	0																										4		p.D438G	N.T.	N.T.	N.T.
1316	c.1316A>G	p.Gln439Arg	p.Q439R	12	missense	1623	0.394	0.007	1295	0.694	0.0074	ID	IM	4.6923	id/im	1	1	0							1																			0		p.Q439R	---	---	---
1317	c.1317G>T	p.Gln439His	p.Q439H	12	missense	476	0.646	0.03	304	1.372	0.0478	IM	WT	3.42032	wt/im	4	2	2	1	1																					1	1		0		p.Q439H	---	---	---
1318	c.1318A>C	p.Ile440Leu	p.I440L	12	missense	477	0.864	0.036	207	1.188	0.0509	WT	WT	4.19305	yes	1	0	1																								1		0		p.I440L	N.T.	N.T.	N.T.
1321	c.1321A>G	p.Thr441Ala	p.T441A	12	missense	ex_low_cell	ex_low_cell	ex_low_cell	ex_low_cell	ex_low_cell	ex_low_cell	ex_low_cell	ex_low_cell		excluded	1	0	1																								1		0		p.T441A	---	---	---
1333	c.1333T>C	p.Tyr445His	p.Y445H	12	missense	707	0.777	0.023	868	0.804	0.0117	WT	WT	5.15994	yes	0	0	0																										3		p.Y445H	N.T.	N.T.	N.T.
1336	c.1336A>G	p.Asn446Asp	p.N446D	12	missense	1192	0.757	0.02	796	0.719	0.0157	WT	WT	7.17976	yes	39	18	21	1	4		1			6	3							4	1					1	6	6	6		3		p.N446D	0.8018	Functional	N.T.
1343	c.1343T>G	p.Ile448Ser	p.I448S	12	missense	964	0.475	0.014	469	0.652	0.0226	IM	IM	5.95315	yes	360	165	195		1		7			3							1									162	186		14		p.I448S	0.4356	Intermediate	N.T.
1345	c.1345C>G	p.Pro449Ala	p.P449A	12	missense	854	1.043	0.031	548	0.914	0.0189	WT	WT	5.85731	yes	1	1	0	1																									0		p.P449A	N.T.	N.T.	N.T.
1348	c.1348G>A	p.Glu450Lys	p.E450K	12	missense	820	1.159	0.039	485	1.18	0.0241	WT	WT	5.89413	yes	0	0	0																										0		p.E450K	N.T.	N.T.	N.T.
1354	c.1354T>C	p.Trp452Arg	p.W452R	12	missense	1707	0.367	0.007	1197	0.365	0.0087	ID	ID	4.89058	yes	0	0	0																										yes		p.W452R	N.T.	N.T.	N.T.
1357	c.1357G>C	p.Ala453Pro	p.A453P	12	missense	314	0.352	0.029	302	0.742	0.0289	ID	WT	4.45796	id/wt	26	17	9																	15	9					2			0		p.A453P	---	---	---
1375	c.1375G>A	p.Ala459Thr	p.A459T	12	missense	ex_low_cell	ex_low_cell	ex_low_cell	ex_low_cell	ex_low_cell	ex_low_cell	ex_low_cell	ex_low_cell		excluded	1	0	1																								1		0		p.A459T	---	---	---
1375	c.1375G>C	p.Ala459Pro	p.A459P	12	missense	1157	1.21	0.034	479	0.989	0.0227	Spl?WT	Spl?WT		excluded	2	2	0											1		1													0		p.A459P	---	---	---
1379	c.1379T>C	p.Leu460Pro	p.L460P	13	missense	2091	0.657	0.012	859	0.62	0.0153	IM	IM	3.53839	yes	0	0	0																										1		p.L460P	N.T.	N.T.	N.T.
1382	c.1382A>G	p.Asp461Gly	p.D461G	13	missense	721	1.014	0.037	627	1.21	0.0245	WT	WT	6.12979	yes	4	4	0							3																1			0		p.D461G	N.T.	N.T.	N.T.
1383	c.1383C>G	p.Asp461Glu	p.D461E	13	missense	1968	0.976	0.02	576	0.662	0.0123	WT	IM	5.01171	wt/im	10	3	7									1	6													2	1		0		p.D461E	---	---	---
1392	c.1392G>T	p.Lys464Asn	p.K464N	13	missense	905	1.048	0.03	732	1.067	0.019	WT	WT	4.34751	yes	1	1	0							1																			0		p.K464N	N.T.	N.T.	N.T.
1397	c.1397T>C	p.Leu466Ser	p.L466S	13	missense	657	0.595	0.027	317	0.305	0.0081	IM	ID	3.48068	id/im	0	0	0																										yes		p.L466S	---	---	---
1398	c.1398G>C	p.Leu466Phe	p.L466F	13	missense	ex_low_cell	ex_low_cell	ex_low_cell	ex_low_cell	ex_low_cell	ex_low_cell	ex_low_cell	ex_low_cell		excluded	1	1	0																							1			0		p.L466F	---	---	---
1400	c.1400T>C	p.Leu467Ser	p.L467S	13	missense	1485	0.328	0.01	410	0.18	0.0076	ID	ID	3.39987	yes	1	1	0									1																	0		p.L467S	N.T.	N.T.	N.T.
1401	c.1401G>C	p.Leu467Phe	p.L467F	13	missense	775	0.549	0.013	375	0.731	0.0188	IM	WT	4.71928	wt/im	3	2	1																							2	1		0		p.L467F	---	---	---
1402	c.1402G>A	p.Val468Ile	p.V468I	13	missense	404	0.775	0.038	196	0.967	0.0379	WT	WT	4.71104	yes	3	2	1																	1						1	1		0		p.V468I	N.T.	N.T.	N.T.
1402	c.1402G>T	p.Val468Leu	p.V468L	13	missense	810	0.935	0.023	535	1.043	0.019	WT	WT	5.01958	yes	1	1	0	1																									0		p.V468L	N.T.	N.T.	N.T.
1408	c.1408G>C	p.Asp470His	p.D470H	13	missense	1037	0.969	0.028	513	1.018	0.024	WT	WT	8.64703	yes	4	1	3						2	1																	1		0		p.D470H	N.T.	N.T.	N.T.
1412	c.1412C>T	p.Pro471Leu	p.P471L	13	missense	1320	0.619	0.012	1013	0.997	0.0178	IM	WT	4.35735	wt/im	0	0	0																										yes		p.P471L	---	---	---
1414	c.1414A>G	p.Lys472Glu	p.K472E	13	missense	ex_low_cell	ex_low_cell	ex_low_cell	ex_low_cell	ex_low_cell	ex_low_cell	ex_low_cell	ex_low_cell		excluded	6	3	3																	2	3					1			0		p.K472E	---	---	---
1415	c.1415A>G	p.Lys472Arg	p.K472R	13	missense	733	1.029	0.036	ex_low_cell		ex_low_cell	ex_low_cell	ex_low_cell		excluded	1	0	1		1																								0		p.K472R	---	---	---
1420	c.1420C>T	p.Arg474Cys	p.R474C	13	missense	536	0.161	0.008	564	0.248	0.0122	ID	ID	4.98071	yes	18	12	6		2	3				2								1		1						5	4		0		p.R474C	N.T.	N.T.	N.T.
1421	c.1421G>A	p.Arg474His	p.R474H	13	missense	764	0.396	0.014	315	0.185	0.015	ID	ID	4.17733	yes	38	29	9	1	2	9	3	3		6				1		2		3	2					1		3	2		0		p.R474H	0.1573	Damaging	-0.00139015
1423	c.1423T>A	p.Phe475Ile	p.F475I	13	missense	1347	0.95	0.026	360	1.221	0.029	WT	WT	5.94653	yes	7	6	1		1																					6			1		p.F475I	N.T.	N.T.	N.T.
1427	c.1427C>A	p.Thr476Lys	p.T476K	13	missense	1140	1.063	0.029	638	0.914	0.016	WT	WT	6.59843	yes	4	4	0							1				3															1		p.T476K	N.T.	N.T.	N.T.
1427	c.1427C>T	p.Thr476Met	p.T476M	13	missense	1742	1.067	0.025	854	1.29	0.024	WT	WT	4.85198	yes	161	101	60	17	16	3	6	5	2	18	4	14	1	3	2	2	1	4		1						34	28		11		p.T476M	N.T.	N.T.	0.864165
1430	c.1430C>G	p.Thr477Arg	p.T477R	13	missense	471	0.384	0.022	247	0.189	0.0157	ID	ID	3.67301	yes	1	1	0																							1			0		p.T477R	N.T.	N.T.	N.T.
1430	c.1430C>T	p.Thr477Ile	p.T477I	13	missense	ex_low_cell	ex_low_cell	ex_low_cell	ex_low_cell	ex_low_cell	ex_low_cell	ex_low_cell	ex_low_cell		excluded	1	0	1																								1		0		p.T477I	---	---	---
1438	c.1438G>A	p.Ala480Thr	p.A480T	13	missense	394	0.764	0.035	364	0.915	0.0268	WT	WT	5.45306	yes	10	8	2																	7	1					1	1		0		p.A480T	0.5442	Intermediate	N.T.
1439	c.1439C>T	p.Ala480Val	p.A480V	13	missense	2144	0.929	0.018	261	0.97	0.0292	WT	WT	4.7143	yes	0	0	0																										1		p.A480V	N.T.	N.T.	N.T.
1447	c.1447C>T	p.His483Tyr	p.H483Y	13	missense	837	0.377	0.015	533	0.249	0.0093	ID	ID	3.31437	yes	4	4	0	2																						2			0		p.H483Y	N.T.	N.T.	N.T.
1448	c.1448A>G	p.His483Arg	p.H483R	13	missense	1162	0.242	0.007	642	0.117	0.0062	ID	ID	3.39233	yes	0	0	0																										yes		p.H483R	N.T.	N.T.	N.T.
1450	c.1450C>A	p.Pro484Thr	p.P484T	13	missense	1077	0.798	0.024	575	1.22	0.0239	WT	WT	4.90439	yes	4	1	3		1											1											2		1		p.P484T	N.T.	N.T.	N.T.
1451	c.1451C>T	p.Pro484Leu	p.P484L	13	missense	882	1.23	0.038	627	1.139	0.0239	WT	WT	5.58981	yes	14	7	7	2	1		2	1																		4	4		3		p.P484L	N.T.	N.T.	N.T.
1456	c.1456C>T	p.Leu486Phe	p.L486F	13	missense	742	1.454	0.043	393	1.359	0.0266	WT	WT	5.15924	yes	1	1	0																							1			0		p.L486F	N.T.	N.T.	N.T.
1462	c.1462G>A	p.Asp488Asn	p.D488N	14	missense	719	1.224	0.041	267	1.283	0.04	Spl?WT	Spl?WT		excluded	3	3	0	1																						2			0		p.D488N	---	---	---
1464	c.1464T>G	p.Asp488Glu	p.D488E	14	missense	856	1.187	0.035	466	1.18	0.0285	WT	WT	5.46121	yes	1	1	0													1													0		p.D488E	N.T.	N.T.	N.T.
1470	c.1470C>A	p.Asp490Glu	p.D490E	14	missense	924	1.411	0.042	369	1.922	0.0492	WT	WT	7.20069	yes	7	5	2		1	2				1																2	1		3		p.D490E	N.T.	N.T.	N.T.
1482	c.1482G>C	p.Lys494Asn	p.K494N	14	missense	917	0.982	0.033	649	1.036	0.0198	WT	WT	5.25625	yes	2	2	0							1																1			1		p.K494N	N.T.	N.T.	N.T.
1489	c.1489G>A	p.Asp497Asn	p.D497N	14	missense	918	1.001	0.032	552	0.819	0.0151	WT	WT	6.3901	yes	27	14	13	1	3		4			1				6		2	1	1	1							3	4		2		p.D497N	N.T.	N.T.	N.T.
1496	c.1496T>C	p.Leu499Pro	p.L499P	14	missense	692	1.162	0.042	345	1.096	0.0362	WT	WT	4.35432	yes	2	0	2												2														0		p.L499P	N.T.	N.T.	N.T.
1499	c.1499C>T	p.Ser500Phe	p.S500F	14	missense	770	1.021	0.039	401	1.161	0.0312	WT	WT	5.83878	yes	0	0	0																										2		p.S500F	N.T.	N.T.	N.T.
1501	c.1501G>A	p.Glu501Lys	p.E501K	14	missense	924	1.115	0.032	630	1.276	0.0227	WT	WT	4.92561	yes	1	1	0	1																									0		p.E501K	N.T.	N.T.	N.T.
1505	c.1505A>G	p.Glu502Gly	p.E502G	14	missense	1090	0.668	0.022	842	0.909	0.0174	IM	WT	5.18521	wt/im	3	0	3																								3		1		p.E502G	---	---	---
1505	c.1505A>T	p.Glu502Val	p.E502V	14	missense	1467	1.228	0.029	582	1.118	0.0208	WT	WT	6.74733	yes	1	1	0							1																			0		p.E502V	N.T.	N.T.	N.T.
1510	c.1510G>C	p.Glu504Gln	p.E504Q	14	missense	648	1.106	0.044	366	1.13	0.0262	WT	WT	5.59364	yes	1	0	1																								1		2		p.E504Q	N.T.	N.T.	N.T.
1513	c.1513T>A	p.Ser505Thr	p.S505T	14	missense	1067	0.982	0.028	745	0.942	0.016	WT	WT	6.97897	yes	54	17	37																1	14	27		5	2		1	4		2		p.S505T	N.T.	N.T.	N.T.
1513	c.1513T>C	p.Ser505Pro	p.S505P	14	missense	572	0.874	0.033	524	0.83	0.0182	WT	WT	5.47878	yes	1	0	1																								1		0		p.S505P	N.T.	N.T.	N.T.
1513	c.1513T>G	p.Ser505Ala	p.S505A	14	missense	550	1.029	0.04	563	0.973	0.0191	WT	WT	6.12011	yes	1	0	1																								1		0		p.S505A	N.T.	N.T.	N.T.
1522	c.1522C>G	p.Leu508Val	p.L508V	14	missense	1248	0.914	0.025	726	0.584	0.0105	WT	IM	5.58962	wt/im	8	5	3					1	1			1	2					2								1			0		p.L508V	---	---	---
1525	c.1525C>T	p.Pro509Ser	p.P509S	14	missense	1249	1.132	0.029	1494	0.298	0.0055	WT	ID	5.94364	id/wt	32	14	18	2	4		2	1	1	2	1	1				1		2	1							5	9		6		p.P509S	---	---	---
1526	c.1526C>T	p.Pro509Leu	p.P509L	14	missense	1057	1.368	0.04	282	0.46	0.0153	WT	ID	5.02223	id/wt	4	3	1																							3	1		1		p.P509L	---	---	---
1530	c.1530G>C	p.Gln510His	p.Q510H	14	missense	985	0.95	0.026	821	0.632	0.0118	WT	IM	5.10306	wt/im	1	0	1						1																				0		p.Q510H	---	---	---
1534	c.1534C>G	p.Leu512Val	p.L512V	14	missense	1228	1.053	0.028	548	0.996	0.0279	WT	WT	7.04877	yes	2	0	2																								2		0		p.L512V	N.T.	N.T.	N.T.
1542	c.1542G>T	p.Gln514His	p.Q514H	14	missense	925	0.887	0.031	404	0.836	0.0216	Spl?WT	Spl?WT		excluded	4	1	3	1	2																						1		0		p.Q514H	---	---	---
1543	c.1543C>G	p.Pro515Ala	p.P515A	15	missense	328	1.243	0.057	297	0.438	0.0153	Spl?WT	Spl?ID		excluded	1	1	0																							1			0		p.P515A	---	---	---
1549	c.1549A>T	p.Thr517Ser	p.T517S	15	missense	939	0.903	0.027	503	1.036	0.0213	WT	WT	5.10953	yes	0	0	0																										yes		p.T517S	N.T.	N.T.	N.T.
1556	c.1556G>A	p.Arg519Gln	p.R519Q	15	missense	744	1.042	0.034	354	0.951	0.0328	WT	WT	5.19755	yes	10	4	6					1								1	3									2	3		0		p.R519Q	N.T.	N.T.	N.T.
1556	c.1556G>T	p.Arg519Leu	p.R519L	15	missense	1409	0.922	0.024	1479	0.432	0.0072	WT	ID	7.95987	id/wt	37	12	25	2	4		5							2	4			2	1							6	11		7		p.R519L	---	---	---
1561	c.1561C>T	p.Arg521Trp	p.R521W	15	missense	1098	0.893	0.028	462	0.433	0.0142	DNL	DNL	0.993315	yes	49	29	20		1		2											1		21	10	2	5			5	2		0		p.R521W	0.4251	Intermediate	N.T.
1562	c.1562G>A	p.Arg521Gln	p.R521Q	15	missense	1078	0.677	0.025	381	0.816	0.0278	DNL	DNL	1.30061	yes	7	3	4											2				1			4								0		p.R521Q	N.T.	N.T.	N.T.
1567	c.1567C>T	p.Arg523Cys	p.R523C	15	missense	715	1.208	0.038	485	0.947	0.0215	WT	WT	4.77169	yes	10	2	8		3									1						1							5		1		p.R523C	N.T.	N.T.	N.T.
1568	c.1568G>A	p.Arg523His	p.R523H	15	missense	ex_low_cell	ex_low_cell	ex_low_cell	ex_low_cell	ex_low_cell	ex_low_cell	ex_low_cell	ex_low_cell		excluded	5	1	4				2														1					1	1		0		p.R523H	---	---	---
1576	c.1576G>A	p.Glu526Lys	p.E526K	15	missense	411	0.802	0.041	422	0.755	0.0212	WT	WT	4.91521	yes	1	0	1																								1		0		p.E526K	N.T.	N.T.	N.T.
1577	c.1577A>C	p.Glu526Ala	p.E526A	15	missense	612	1.119	0.04	303	1.095	0.0369	WT	WT	5.07277	yes	1	1	0																							1			0		p.E526A	N.T.	N.T.	N.T.
1582	c.1582G>A	p.Glu528Lys	p.E528K	15	missense	1255	0.759	0.021	645	0.685	0.0155	WT	IM	6.12323	wt/im	5	3	2		1																					3	1		0		p.E528K	---	---	---
1586	c.1586G>A	p.Gly529Asp	p.G529D	15	missense	1085	1.248	0.032	515	0.973	0.0191	WT	WT	6.02523	yes	1	0	1														1												1		p.G529D	N.T.	N.T.	N.T.
1591	c.1591G>C	p.Glu531Gln	p.E531Q	15	missense	1378	0.798	0.021	636	0.722	0.0156	WT	WT	6.29986	yes	0	0	0																										yes		p.E531Q	N.T.	N.T.	N.T.
1592	c.1529A>G	p.Gln510Arg	p.Q510R	14	missense	828	0.953	0.027	598	0.718	0.0152	WT	WT	2.44113	yes	0	0	0																										yes		p.Q510R	N.T.	N.T.	N.T.
1597	c.1597A>G	p.Thr533Ala	p.T533A	15	missense	1056	0.93	0.03	540	1.194	0.0289	WT	WT	5.72083	yes	8	3	5	3	3																						2		3		p.T533A	N.T.	N.T.	N.T.
1603	c.1603C>T	p.Arg535Cys	p.R535C	15	missense	2364	0.944	0.019	446	0.539	0.0139	WT	IM	3.81048	wt/im	1	1	0																							1			0		p.R535C	---	---	---
1604	c.1604G>A	p.Arg535His	p.R535H	15	missense	1077	0.788	0.021	618	1.069	0.0208	WT	WT	3.90774	yes	7	2	5	2	3																1						1		1		p.R535H	N.T.	N.T.	N.T.
1606	c.1606C>G	p.Pro536Ala	p.P536A	15	missense	504	1.028	0.043	214	1.196	0.0436	WT	WT	4.93348	yes	1	1	0																							1			0		p.P536A	N.T.	N.T.	N.T.
1607	c.1607C>T	p.Pro536Leu	p.P536L	15	missense	849	0.893	0.03	596	1.038	0.0195	WT	WT	5.45715	yes	0	0	0																										yes		p.P536L	N.T.	N.T.	N.T.
1618	c.1618G>T	p.Ala540Ser	p.A540S	15	missense	ex_low_cell	ex_low_cell	ex_low_cell	ex_low_cell	ex_low_cell	ex_low_cell	ex_low_cell	ex_low_cell		excluded	1	1	0																							1			0		p.A540S	---	---	---
1625	c.1625T>C	p.Val542Ala	p.V542A	15	missense	792	1.135	0.036	783	1.271	0.0193	WT	WT	4.21308	yes	3	0	3				2		1																				0		p.V542A	N.T.	N.T.	N.T.
1628	c.1628T>C	p.Leu543Ser	p.L543S	15	missense	615	1.071	0.038	410	0.973	0.0244	WT	WT	5.73843	yes	1	0	1																								1		0		p.L543S	N.T.	N.T.	N.T.
1100	c.1100delC	p.Thr367MetfsX15	p.T367fs	11	frame-shift																26	10	21	2	72	7	25	1					6	2							349	138				p.T367fs
[truncated: 5 more columns]
