# Supplementary material for: ENIGMA CHEK2gether Project: A Comprehensive Study Identifies Functionally Impaired CHEK2 Germline Missense Variants Associated with Increased Breast Cancer Risk
Source: Clin Cancer Res. 2023 Jul 13;29(16):3037–50. doi: 10.1158/1078-0432.CCR-23-0212 (PMC10425727; doi:10.1158/1078-0432.CCR-23-0212)
Supplement: Table S2 — Characteristics of 12 case-control datasets from the ENIGMA consortium partners. [file ccr-23-0212_table_s2_suppts2.xlsx]

## Sheet: S2
Supplementary Table S2. Characteristics of 12 case-control datasets
Data set	N_patients	Source of female BC patients	Local ethics committee approval	Type of female BC patients: P1: population-based P2: hospital-based P3: family-based P4: other (please - specify)	Ethnicity_pts	Type of CHEK2 analysis in patients	N_controls	Source of controls	Local ethics committee approval	Type of controls: C1: population (unselected) C2: non-cancer C3: other	Ethnicity_ctrls	Type of CHEK2 analysis in controls
AU	6740	Variants in Practice study cases are ascertained from specialist familial cancer clinics based on features of hereditary breast and ovarian cancer. (Cases and control cohorts described in PMID:34117267)	Yes	P3	European: 6423 (95.3%) Asian: 290 (4.3%) African: 27 (0.3%)	Panel NGS	14711	Unaffected women recruited from the national mammographic screening program by the Lifepool study.	Yes	C1	European: 14534 (98.8%) Asian: 162 (1.1%) African: 15 (0.1%)	Targeted NGS panels (at least 150 genes) with additional HRM for 1100delC in individuals with low coverage for this region
BE	2248	Cancer patients referred for genetic testing because of a presumed genetic predisposition for (breast, prostate) cancer - fulfilling the criteria:	Yes	P3 + P2 (referred for therapeutic management)	Belgian (European): 2248 (100%)	Panel NGS (81 genes)	8222	Exomes of Ghent: persons referred for WES - may have rare disorders, but not cancer.	Yes	C2	Belgian (European)	WES
CZ	4832	High-risk female BC patients from CZECANCA consortium included individuals fulfilling national genetic testing criteria for hereditary BC (based on NCCN guidelines; described in PMID: 31409076) .	Yes	P3	Czech (European): 4832 (100%)	Panel NGS (226 genes; CZECANCA panel PMID: 29649263)	1662	Individuals analyzed for various non-cancer diagnoses (incl. cardiomyopathy, deafness, inborn metabolic disorders in offspring, neuropsychiatry disorders). Provided by the Czech National Center for Medical Genetics (www.ncmg.cz).	Yes	C2	Czech (European)	WES
DE	6838	DE1 dataset: 3199 BC cases from PERSPECTIVE study (tested negative vor mutations in BRCA1 and BRCA2). DE2 dataset: 3639 BC patients screened by panel NGS analysis at University Hospital Cologne due to family history of breast and/or ovarian cancer, as well as some patients who had a high probability of carrying a mutation due to their phenotype (TNBC OR BC at a young age of onset). All patients f…	Yes	P2	German (European)1: 6838 (100%)	DE1: Panel NGS (251 genes) DE2: Panel NGS (34 genes; TruRisk panel v1)	2767	Geographically matched controls from Germany (aged ≥40 yrs, cancer-free at the time of blood draw (mean age at blood draw 64.2 years; range 40–92 years)).	Yes	C2	German (European)1	Panel NGS (251 genes)
DK	2562	BC patients screened by panel NGS analysis at Centre for Genomic Medicine, Rigshospitalet, Copenhagen University Hospital	Yes	P2	Danish (mostly European): 2562 (100%)	Panel NGS	1348	982 control from PMID: 24290377 366 in-house non-cancer controls	Yes	C1 + C2	Danish (mostly European)	WES
ES1	2454	BC patients screened by panel NGS at Catalan Institute of Oncology (ICO), most of them with personal and/or family history fulfilling genetic testing criteria for hereditary breast cancer	Yes	P3	Spanish (European): 2454 (100%)	Panel NGS (122 genes; ICO-IMPPC_I2HCP_Panel; described in PMID: 28051113)	1675	194 non cancer individuals from Genomes For Life-Cohort Study of The Genomes of Catalonia (GCAT; described in PMID:29593016) 1481 unselected individuals from Collaborative Spanish Variant Server (CSVS, http://csvs.babelomics.org; described in PMID: 32990755)	Yes	C2: 194 C1: 1481	Spanish (European)	Panel NGS (122 genes ICO-IMPPC_I2HCP_Panel) or WES
ES2	1313	High-risk female BC patients that fulfill genetic test criteria	Yes	P3	Spanish from NW Spain (European): 1313 (100%)	Panel NGS	2004	265 non-cancer controls (C2) 1739 individuals analysed for various non cancer diagnoses (C3?)	Yes	C2: 256 C3: 1739	Spanish from NW Spain (European)	Panel NGS (265) WES (1739)
IT	4320	Female BC patients selected for testing based on local (institutional), regional, national (AIOM, Associazione Italiana di Oncologia Medica), or international (NCCN) criteria, depending on the center	Yes	P2, P3, P4 (to be intended as P2 and/or P3 and/or P4, depending on the center)	Italian (European): 4234 (98%) Other (uncharacterized): 86 (2%)	Panel NGS (14-94 genes)	2687	1686 NIG-ExIT cohort 1001 GEN-COVID cohort from the Network for Italian Genomes (NIG) database (http://nigdb.cineca.it/)	Yes	C3	Italian (European)	Whole Exome Sequencing (WES)
JP	7051	Patiens collected in BioBank Japan. All patients available when we requested in 2015. (PMID: 30287823)	Yes	P2	Japanese (Asian): 7051 (100%)	Multiplex PCR-based targeted sequence (PMID: 28173125)	11241	Cancer-free controls without family history of cancer collected in BioBank Japan	Yes	C2	Japanese (Asian)	Multiplex PCR-based targeted sequence (PMID: 28173125)
SG_CN	1796	Patients screened by panel NGS analysis at National Cancer Centre Singapore due to possibility of a hereditary cancer, as well as some patients who had a possibility of carrying a mutation due to their phenotype (young diagnosis of cancer, multiple cancers etc).	Yes	P2, P3	Chinese (Asian): 1796 (100%)	Panel NGS (36 genes)	5701	Healthy individuals recruited from the reference genome database program by the SG10K (Singapore National Precision Medicine) study	Yes	C1	Chinese (Asian)	WGS
SG_Other	647	Patients screened by panel NGS analysis at National Cancer Centre Singapore due to possibility of a hereditary cancer, as well as some patients who had a possibility of carrying a mutation due to their phenotype (young diagnosis of cancer, multiple cancers etc).	Yes	P2, P3	Malay (Asian): 220 (34%) Indian (Asian): 154 (24%) Others (Asian): 273 (42%)	Panel NGS (36 genes)	4096	Healthy individuals recruited from the reference genome database program by the SG10K (Singapore National Precision Medicine) study	Yes	C1	Malay (Asian): 1905 (47%) Indian (Asian): 2134 (52%) Others (Asian): 57 (1%)	WGS
US	32247	CARRIERS consortium consisting of 12 studies that included US BC patients were not enriched with patients with a family history or early onset of disease. Described in details in PMID:33471974	Yes	P1	Non-Hispanic-White : 25287 (78.9%) African American : 3946 (12.3%) Asian : 1282 (4.0%) Hispanic : 1019 (3.2%) Other/unknown : 713 (2.2%)	Panel NGS (37 genes)	32544	CARRIERS consortium consisting of 12 studies that included ethnicity-matched controls. Described in details in PMID:33471974	Yes	C1	Non-Hispanic-White: 24770 (76.1%) Hispanic : 998 (3.1%) African American : 4954 (15.2%) Asian : 1269 (3.9%) Other/uncharacterized : 553 (1.7%)	Panel NGS (37 genes)
	N=73048						N=88658
	REM:	1. Ethnicity was not routinely recorded in our patients. Therefore, the cohort as well as the control group corresponds to the average of the German population.
