# Supplementary material for: ENIGMA CHEK2gether Project: A Comprehensive Study Identifies Functionally Impaired CHEK2 Germline Missense Variants Associated with Increased Breast Cancer Risk
Source: Clin Cancer Res. 2023 Jul 13;29(16):3037–50. doi: 10.1158/1078-0432.CCR-23-0212 (PMC10425727; doi:10.1158/1078-0432.CCR-23-0212)
Supplement: Table S3 — Frequencies of all reported germline CHEK2 variant carriers and carriers of variants concordantly categorized by functional our kinase assays in breast cancer patients and controls in 12 analyzed population datasets. [file ccr-23-0212_table_s3_suppts3.xlsx]

## Sheet: S3
Supplementary Table S3. Frequencies of all reported germline CHEK2 variant carriers, rare missense variant carriers, and carriers of variants concordantly categorized by functional kinase assays in breast cancer patients (BC pts) and controls (ctrls) in analyzed population datasets.
Data set	N of all reported missense variant carriers/N of all individuals; N; (%)		N of reported rare* missense var. carriers/N of all individuals; N; (%)		N of concordant** missense variant carriers/all individuals; N; (%)
	BC pts	Ctrls	BC pts	Ctrls	BC pts	Ctrls
AU: Australia	190/6740 (2.8)	234/14711 (1.6)	162/6740 (2.4)	178/14711 (1.2)	144/6740 (2.1)	180/14711 (1.2)
BE: Belgium	55/2248 (2.4)	175/8222 (2.1)	52/2248 (2.3)	135/8222 (1.6)	40/2248 (1.8)	117/8222 (1.4)
CZ: Czech Republic	270/4832 (5.6)	77/1662 (4.6)	87/4832 (1.8)	17/1662 (1.0)	240/4832 (5.0)	71/1662 (4.3)
DE: Germany	300/6838 (4.4)	86/2767 (3.1)	183/6838 (2.7)	30/2767 (1.1)	266/6838 (3.9)	79/2767 (2.9)
DK: Denmark	80/2562 (3.1)	59/1348 (4.4)	53/2562 (2.1)	26/1348 (1.9)	69/2562 (2.7)	44/1348 (3.3)
ES-1: Spain set #1	67/2454 (2.7)	35/1675 (2.1)	61/2454 (2.5)	33/1675 (2.0)	50/2454 (2.0)	25/1675 (1.5)
ES-2: Spain set #2	45/1313 (3.4)	38/2004 (1.9)	45/1313 (3.4)	36/2004 (1.8)	36/1313 (2.7)	32/2004 (1.6)
IT: Italy	174/4320 (4.0)	45/2687 (1.7)	157/4320 (3.6)	45/2687 (1.7)	126/4320 (2.9)	33/2687 (1.2)
JP: Japan	165/7051 (2.3)	181/11241 (1.6)	147/7051 (2.1)	150/11241 (1.3)	134/7051 (1.9)	161/11241 (1.4)
SG_CN: Singapore (Chinese)	23/1796 (1.3)	75/5701 (1.3)	23/1796 (1.3)	75/5701 (1.3)	22/1796 (1.2)	75/5701 (1.3)
SG_Other: Singapore (other ethnics)	7/647 (1.1)	16/4096 (0.4)	7/647 (1.1)	16/4096 (0.4)	6/647 (0.9)	16/4096 (0.4)
US: the USA	1076/32247 (3.3)	963/32544 (3.0)	603/32247 (1.9)	542/32544 (1.7)	880/32247 (2.7)	814/32544 (2.5)
All carriers/ individuals	2452/73048 (3.4)	1984/88658 (2.2)	1580/73048 (2.2)	1283/88658 (1.5)	2013/73048 (2.8)	1647/88658 (1.9)
OR (pts vs. ctrls)	OR=1.52; 95% CI 1.43–1.61; p<0.0001		OR=1.51; 95%CI 1.40–1.62; p<0.0001		OR=1.50; 95%CI 1.40–1.60; p<0.0001
* when applying the rare variant definition from the BCAC study (i.e. excluding carriers of p.I157T, p.I448S, and p.R180C)
